# Supplementary material for: Annotated catalogue of the Tachinidae (Insecta, Diptera) of the Afrotropical Region, with the description of seven new genera
Source: Zookeys. 2016 Mar 31;(575):1–344. doi: 10.3897/zookeys.575.6072 (PMC4829880; doi:10.3897/zookeys.575.6072)
Supplement: XML Treatment for Mesnilotrix empiformis [file zookeys.575.6072-treatment2.xml]

<!DOCTYPE tp:taxon-treatment
  PUBLIC "-//TaxonX//DTD Taxonomic Treatment Publishing DTD v0 20100105//EN" "tax-treatment-NSO.dtd">
<tp:taxon-treatment xmlns:tp="http://www.plazi.org/taxpub"><tp:treatment-meta><kwd-group><label>Taxon classification</label><kwd><named-content content-type="kingdom">Animalia</named-content></kwd><kwd><named-content content-type="order">Diptera</named-content></kwd><kwd><named-content content-type="family">Tachinidae</named-content></kwd></kwd-group><mixed-citation publication-type="journal"><person-group><name><surname>O’Hara</surname><given-names>James E.</given-names></name><name><surname>Cerretti</surname><given-names>Pierfilippo</given-names></name></person-group><article-title>Annotated catalogue of the <tp:taxon-name><tp:taxon-name-part taxon-name-part-type="family">Tachinidae</tp:taxon-name-part></tp:taxon-name> (<tp:taxon-name><tp:taxon-name-part taxon-name-part-type="class">Insecta</tp:taxon-name-part></tp:taxon-name>, <tp:taxon-name><tp:taxon-name-part taxon-name-part-type="order">Diptera</tp:taxon-name-part></tp:taxon-name>) of the Afrotropical Region, with the description of seven new genera</article-title><source>Zookeys</source><day>31</day><month>3</month><year>2016</year><volume>2016</volume><issue>575</issue><fpage>1</fpage><lpage>344</lpage><pub-id pub-id-type="doi">10.3897/zookeys.575.6072</pub-id></mixed-citation></tp:treatment-meta><tp:nomenclature><tp:taxon-name>
                <tp:taxon-name-part taxon-name-part-type="genus">Mesnilotrix</tp:taxon-name-part>
                <tp:taxon-name-part taxon-name-part-type="species">empiformis</tp:taxon-name-part>
              </tp:taxon-name><tp:taxon-authority>(Mesnil, 1976)</tp:taxon-authority><tp:taxon-status xmlns:xlink="http://www.w3.org/1999/xlink" xlink:type="simple">comb. n.</tp:taxon-status><xref ref-type="fig" rid="F7">Fig. 7</xref><!--PageBreak--></tp:nomenclature><tp:treatment-sec sec-type="type material"><title>Type material examined.</title><p>Holotype ♂ of <italic><tp:taxon-name><tp:taxon-name-part taxon-name-part-type="genus">Dexiotrix</tp:taxon-name-part> <tp:taxon-name-part taxon-name-part-type="species">empiformis</tp:taxon-name-part></tp:taxon-name></italic> Mesnil: “Madagascar Centre/ Ambohitantely 1600m/ det Ankazobe/ B. Stuckenberg”; “6.i.58”; “TYPE” <!--PageBreak-->[red label]; “<italic><tp:taxon-name><tp:taxon-name-part taxon-name-part-type="genus">Dexiotrix</tp:taxon-name-part></tp:taxon-name></italic>/ <italic><tp:taxon-name><tp:taxon-name-part taxon-name-part-type="species">empiformis</tp:taxon-name-part></tp:taxon-name></italic> Mesn/ L.P. Mesnil det., 1975”; “<italic><tp:taxon-name><tp:taxon-name-part taxon-name-part-type="genus">Mesnilotrix</tp:taxon-name-part></tp:taxon-name></italic>/ <italic><tp:taxon-name><tp:taxon-name-part taxon-name-part-type="species">empiformis</tp:taxon-name-part></tp:taxon-name></italic> (Mesnil, 1976)/ Cerretti, O’Hara &amp; Wood det 2014” (<named-content xmlns:xlink="http://www.w3.org/1999/xlink" content-type="dwc:institutional_code" xlink:type="simple">MNHN</named-content>). Paratype ♂: “Ambohitantely/ Tampoketsi 1600m/ Ankazobe/ 27-XII 56 R.E.” (<named-content xmlns:xlink="http://www.w3.org/1999/xlink" content-type="dwc:institutional_code" xlink:type="simple">MNHN</named-content>).</p></tp:treatment-sec><tp:treatment-sec sec-type="Description"><title>Description.</title><p>See <xref ref-type="bibr" rid="B299">Mesnil (1976</xref>: 48, as <italic><tp:taxon-name><tp:taxon-name-part taxon-name-part-type="genus">Dexiotrix</tp:taxon-name-part> <tp:taxon-name-part taxon-name-part-type="species">empiformis</tp:taxon-name-part></tp:taxon-name></italic>).</p></tp:treatment-sec><tp:treatment-sec sec-type="Remarks"><title>Remarks.</title><p>The dexiine genus <italic><tp:taxon-name><tp:taxon-name-part taxon-name-part-type="genus">Dexiotrix</tp:taxon-name-part></tp:taxon-name></italic> was erected by <xref ref-type="bibr" rid="B493">Villeneuve (1936e</xref>: 330) for the single species <italic><tp:taxon-name><tp:taxon-name-part taxon-name-part-type="genus">Dexiotrix</tp:taxon-name-part> <tp:taxon-name-part taxon-name-part-type="species">longipennis</tp:taxon-name-part></tp:taxon-name></italic>, based on three females from Sichuan (China). The genus remained monotypic until <xref ref-type="bibr" rid="B299">Mesnil (1976</xref>: 48) described <italic><tp:taxon-name><tp:taxon-name-part taxon-name-part-type="genus">Dexiotrix</tp:taxon-name-part> <tp:taxon-name-part taxon-name-part-type="species">empiformis</tp:taxon-name-part></tp:taxon-name></italic> based on three males from Madagascar, stressing that “tout en appartenant à une autre espèce, rentrent parfaitement dans le genre <italic><tp:taxon-name><tp:taxon-name-part taxon-name-part-type="genus">Dexiotrix</tp:taxon-name-part></tp:taxon-name></italic> Vill.” Mesnil did not provide details supporting this claim except to note that affinities between the faunas of Asia and Madagascar are well known. Nothing further was done on this group until <xref ref-type="bibr" rid="B535">Zhang and Shima (2005)</xref> redefined the dexiine genus <italic><tp:taxon-name><tp:taxon-name-part taxon-name-part-type="genus">Trixa</tp:taxon-name-part></tp:taxon-name></italic> Meigen to include <italic><tp:taxon-name><tp:taxon-name-part taxon-name-part-type="genus">Dexiotrix</tp:taxon-name-part></tp:taxon-name></italic> and the morphologically similar <italic><tp:taxon-name><tp:taxon-name-part taxon-name-part-type="genus">Trixella</tp:taxon-name-part></tp:taxon-name></italic> Mesnil.</p><p>
                <xref ref-type="bibr" rid="B535">Zhang and Shima (2005)</xref> formally assigned <italic><tp:taxon-name><tp:taxon-name-part taxon-name-part-type="species">empiformis</tp:taxon-name-part></tp:taxon-name></italic> to the newly defined <italic><tp:taxon-name><tp:taxon-name-part taxon-name-part-type="genus">Trixa</tp:taxon-name-part></tp:taxon-name></italic> and included it in their key to the world species of <italic><tp:taxon-name><tp:taxon-name-part taxon-name-part-type="genus">Trixa</tp:taxon-name-part></tp:taxon-name></italic>. However, these authors did not examine specimens of <italic><tp:taxon-name><tp:taxon-name-part taxon-name-part-type="species">empiformis</tp:taxon-name-part></tp:taxon-name></italic> and based their characterization of the species in the key on the original description of <xref ref-type="bibr" rid="B299">Mesnil (1976)</xref>. This may be the reason why <italic><tp:taxon-name><tp:taxon-name-part taxon-name-part-type="species">empiformis</tp:taxon-name-part></tp:taxon-name></italic> does not fully conform to their revised generic diagnosis of <italic><tp:taxon-name><tp:taxon-name-part taxon-name-part-type="genus">Trixa</tp:taxon-name-part></tp:taxon-name></italic>. For instance, <italic><tp:taxon-name><tp:taxon-name-part taxon-name-part-type="genus">Mesnilotrix</tp:taxon-name-part> <tp:taxon-name-part taxon-name-part-type="species">empiformis</tp:taxon-name-part></tp:taxon-name></italic> possesses a narrow and concave face and a short, cylindrical palpus (Fig. <xref ref-type="fig" rid="F7">7c</xref>). Both these features are strikingly different from those shared by the remaining <italic><tp:taxon-name><tp:taxon-name-part taxon-name-part-type="genus">Trixa</tp:taxon-name-part></tp:taxon-name></italic> species <italic>sensu</italic> <xref ref-type="bibr" rid="B535">Zhang and Shima (2005)</xref>, which have a broad and flat face, and a well-developed, “strongly inflated” palpus. <italic><tp:taxon-name><tp:taxon-name-part taxon-name-part-type="genus">Mesnilotrix</tp:taxon-name-part> <tp:taxon-name-part taxon-name-part-type="species">empiformis</tp:taxon-name-part></tp:taxon-name></italic> is further characterized by: abdomen long, subcylindrical (Fig. <xref ref-type="fig" rid="F7">7e</xref>), and gently bent ventrally (Fig. <xref ref-type="fig" rid="F7">7a</xref>); lateral postpronotal seta and presutural supra-alar seta both enormously developed (Fig. <xref ref-type="fig" rid="F7">7b</xref>); and anterior and posterior lappets of metathoracic spiracle subequal in size. We therefore conclude that morphological evidence does not support the assignment of <italic><tp:taxon-name><tp:taxon-name-part taxon-name-part-type="species">empiformis</tp:taxon-name-part></tp:taxon-name></italic> to <italic><tp:taxon-name><tp:taxon-name-part taxon-name-part-type="genus">Trixa</tp:taxon-name-part></tp:taxon-name></italic>.</p><p>Shape of the face, palpus, metathoracic spiracular lappets and abdomen are probably derived features that <italic><tp:taxon-name><tp:taxon-name-part taxon-name-part-type="genus">Mesnilotrix</tp:taxon-name-part> <tp:taxon-name-part taxon-name-part-type="species">empiformis</tp:taxon-name-part></tp:taxon-name></italic> shares with the Malagasy endemic genus <italic><tp:taxon-name><tp:taxon-name-part taxon-name-part-type="genus">Chaetodexia</tp:taxon-name-part></tp:taxon-name></italic> Mesnil (Fig. <xref ref-type="fig" rid="F3">3</xref>), known from four species. Monophyly of <italic><tp:taxon-name><tp:taxon-name-part taxon-name-part-type="genus">Chaetodexia</tp:taxon-name-part></tp:taxon-name></italic> is supported by one probably derived character state in the male; i.e., the presence of a pair of strong median discal setae on abdominal tergites 3–5 which are subparallel, reclined at about 30° to horizontal and crossed (in lateral view) with the erect median marginal setae of the corresponding tergites (see Fig. <xref ref-type="fig" rid="F3">3</xref>). Moreover, all species of <italic><tp:taxon-name><tp:taxon-name-part taxon-name-part-type="genus">Chaetodexia</tp:taxon-name-part></tp:taxon-name></italic> possess strong apical and basal scutellar setae (in addition to an even stronger pair of subapical setae) and normally developed outer postpronotal and presutural supra-alar setae. <italic><tp:taxon-name><tp:taxon-name-part taxon-name-part-type="genus">Mesnilotrix</tp:taxon-name-part> <tp:taxon-name-part taxon-name-part-type="species">empiformis</tp:taxon-name-part></tp:taxon-name></italic> differs by having abdominal tergites 3 and 4 without median discal setae (those on tergite 5 are erect), basal and apical scutellar setae strongly reduced in size (i.e., less than 1/2 the length of subapical setae) and, as mentioned above, outer postpronotal and presutural supra-alar setae both enormously developed. For these reasons we do not believe that <italic><tp:taxon-name><tp:taxon-name-part taxon-name-part-type="species">empiformis</tp:taxon-name-part></tp:taxon-name></italic> should be assigned to the genus <italic><tp:taxon-name><tp:taxon-name-part taxon-name-part-type="genus">Chaetodexia</tp:taxon-name-part></tp:taxon-name></italic>, nor to any other named dexiine genus, and thus have chosen to erect the new genus <italic><tp:taxon-name><tp:taxon-name-part taxon-name-part-type="genus">Mesnilotrix</tp:taxon-name-part></tp:taxon-name></italic> for it.</p><!--PageBreak--></tp:treatment-sec><tp:treatment-sec><!--Section generated to contain objects referenced in tp:taxon-treatment.--><fig id="F7" position="float" orientation="portrait"><label>Figure 7.</label><caption><p>
          <italic><tp:taxon-name><tp:taxon-name-part taxon-name-part-type="genus">Mesnilotrix</tp:taxon-name-part> <tp:taxon-name-part taxon-name-part-type="species">empiformis</tp:taxon-name-part></tp:taxon-name></italic> (Mesnil) (male holotype, <named-content xmlns:xlink="http://www.w3.org/1999/xlink" content-type="dwc:institutional_code" xlink:type="simple">MNHN</named-content>) <bold>a</bold> habitus in lateral view <bold>b</bold> habitus in dorsal view (red arrow indicates lateral postpronotal seta, blue arrows indicate presutural supra-alar seta) <bold>c</bold> head in lateral view <bold>d</bold> wing <bold>e</bold> abdomen in dorsal view.</p></caption><graphic xmlns:xlink="http://www.w3.org/1999/xlink" xlink:href="zookeys-575-001-g007.jpg" position="float" orientation="portrait" xlink:type="simple" id="oo_83244.jpg"/></fig><fig id="F3" position="float" orientation="portrait"><label>Figure 3.</label><caption><p>Live specimen of <italic><tp:taxon-name><tp:taxon-name-part taxon-name-part-type="genus">Chaetodexia</tp:taxon-name-part></tp:taxon-name></italic> sp. (<tp:taxon-name><tp:taxon-name-part taxon-name-part-type="tribe">Dexiini</tp:taxon-name-part></tp:taxon-name>, <tp:taxon-name><tp:taxon-name-part taxon-name-part-type="subfamily">Dexiinae</tp:taxon-name-part></tp:taxon-name>) from Andasibe, Madagascar (image courtesy of S.A. Marshall).</p></caption><graphic xmlns:xlink="http://www.w3.org/1999/xlink" xlink:href="zookeys-575-001-g003.jpg" position="float" orientation="portrait" xlink:type="simple" id="oo_83239.jpg"/></fig></tp:treatment-sec><ref-list><ref id="B299"><mixed-citation xmlns:xlink="http://www.w3.org/1999/xlink" xlink:type="simple">
          <person-group><name name-style="western"><surname>Mesnil</surname><given-names>LP</given-names></name></person-group> (<year>1976</year>) Nouveaux tachinaires de Madagascar. 3e partie (Dipt., <tp:taxon-name><tp:taxon-name-part taxon-name-part-type="family">Tachinidae</tp:taxon-name-part></tp:taxon-name>). Mushi 49: 35–51.</mixed-citation></ref><ref id="B493"><mixed-citation xmlns:xlink="http://www.w3.org/1999/xlink" xlink:type="simple">
          <person-group><name name-style="western"><surname>Villeneuve</surname><given-names>J</given-names></name></person-group> (<year>1936e</year>) Description de deux myodaires supérieurs (<tp:taxon-name><tp:taxon-name-part taxon-name-part-type="order">Diptera</tp:taxon-name-part></tp:taxon-name>: <tp:taxon-name><tp:taxon-name-part taxon-name-part-type="above-genus">Trixiini</tp:taxon-name-part></tp:taxon-name> ou <tp:taxon-name><tp:taxon-name-part taxon-name-part-type="subfamily">Dexiinae</tp:taxon-name-part></tp:taxon-name>?). Bulletin de la Société Royale Entomologique d’Égypte 20: 329–331.</mixed-citation></ref><ref id="B535"><mixed-citation xmlns:xlink="http://www.w3.org/1999/xlink" xlink:type="simple">
          <person-group><name name-style="western"><surname>Zhang</surname><given-names>C-t</given-names></name><name name-style="western"><surname>Shima</surname><given-names>H</given-names></name></person-group> (<year>2005</year>) A revision of the genus <italic><tp:taxon-name><tp:taxon-name-part taxon-name-part-type="genus">Trixa</tp:taxon-name-part></tp:taxon-name></italic> Meigen (<tp:taxon-name><tp:taxon-name-part taxon-name-part-type="order">Diptera</tp:taxon-name-part></tp:taxon-name>: <tp:taxon-name><tp:taxon-name-part taxon-name-part-type="family">Tachinidae</tp:taxon-name-part></tp:taxon-name>). Insect Science 12: 57–71. doi: <ext-link xlink:type="simple" ext-link-type="doi" xlink:href="10.1111/j.1672-9609.2005.00008.x">10.1111/j.1672-9609.2005.00008.x</ext-link></mixed-citation></ref></ref-list></tp:taxon-treatment>
