# Supplementary material for: Annotated catalogue of the Tachinidae (Insecta, Diptera) of the Afrotropical Region, with the description of seven new genera
Source: Zookeys. 2016 Mar 31;(575):1–344. doi: 10.3897/zookeys.575.6072 (PMC4829880; doi:10.3897/zookeys.575.6072)
Supplement: XML Treatment for Filistea [file zookeys.575.6072-treatment3.xml]

<!DOCTYPE tp:taxon-treatment
  PUBLIC "-//TaxonX//DTD Taxonomic Treatment Publishing DTD v0 20100105//EN" "tax-treatment-NSO.dtd">
<tp:taxon-treatment xmlns:tp="http://www.plazi.org/taxpub"><tp:treatment-meta><kwd-group><label>Taxon classification</label><kwd><named-content content-type="kingdom">Animalia</named-content></kwd><kwd><named-content content-type="order">Diptera</named-content></kwd><kwd><named-content content-type="family">Tachinidae</named-content></kwd></kwd-group><mixed-citation publication-type="journal"><person-group><name><surname>O’Hara</surname><given-names>James E.</given-names></name><name><surname>Cerretti</surname><given-names>Pierfilippo</given-names></name></person-group><article-title>Annotated catalogue of the <tp:taxon-name><tp:taxon-name-part taxon-name-part-type="family">Tachinidae</tp:taxon-name-part></tp:taxon-name> (<tp:taxon-name><tp:taxon-name-part taxon-name-part-type="class">Insecta</tp:taxon-name-part></tp:taxon-name>, <tp:taxon-name><tp:taxon-name-part taxon-name-part-type="order">Diptera</tp:taxon-name-part></tp:taxon-name>) of the Afrotropical Region, with the description of seven new genera</article-title><source>Zookeys</source><day>31</day><month>3</month><year>2016</year><volume>2016</volume><issue>575</issue><fpage>1</fpage><lpage>344</lpage><pub-id pub-id-type="doi">10.3897/zookeys.575.6072</pub-id></mixed-citation></tp:treatment-meta><tp:nomenclature><tp:taxon-name>
                <tp:taxon-name-part taxon-name-part-type="genus">Filistea</tp:taxon-name-part>
                <object-id xmlns:xlink="http://www.w3.org/1999/xlink" content-type="zoobank" xlink:type="simple">http://zoobank.org/DAB6C185-6871-4046-B856-8C1B5831CCCE</object-id>
              </tp:taxon-name><tp:taxon-authority>Cerretti &amp; O’Hara</tp:taxon-authority><tp:taxon-status xmlns:xlink="http://www.w3.org/1999/xlink" xlink:type="simple">gen. n.</tp:taxon-status><xref ref-type="fig" rid="F8">Figs 8</xref><xref ref-type="fig" rid="F9">, 9</xref></tp:nomenclature><tp:treatment-sec sec-type="Type species"><title>Type species.</title><p>
                <italic><tp:taxon-name><tp:taxon-name-part taxon-name-part-type="genus">Viviania</tp:taxon-name-part> <tp:taxon-name-part taxon-name-part-type="species">aureofasciata</tp:taxon-name-part></tp:taxon-name></italic> Curran, 1927, by present designation.</p></tp:treatment-sec><tp:treatment-sec sec-type="Etymology"><title>Etymology.</title><p>The holotype of our new species <italic><tp:taxon-name><tp:taxon-name-part taxon-name-part-type="genus">Filistea</tp:taxon-name-part> <tp:taxon-name-part taxon-name-part-type="species">verbekei</tp:taxon-name-part></tp:taxon-name></italic> below bears a label written by Verbeke identifying it by the unpublished generic name “<italic><tp:taxon-name><tp:taxon-name-part taxon-name-part-type="genus">Filistea</tp:taxon-name-part></tp:taxon-name></italic>”. We have chosen to use this name for our new genus, although we do not know its meaning or etymology. It is to be treated as a feminine noun.</p></tp:treatment-sec><tp:treatment-sec sec-type="Diagnosis"><title>Diagnosis.</title><p>An attractively patterned fly. Thoracic dorsum with a black submedian postsutural spot and two or four black presutural vittae standing out against the golden-microtomentose scutum. Ground colour of body black. Abdominal tergites 3 to 5 each with a distinct basal band of golden microtomentum strongly contrasting with black remainder. Wing almost entirely brown coloured. Compound eye bare. Ocellar setae well developed, proclinate. Frons 0.52–0.62 (male), 0.90–1.05 (female) times as wide as compound eye in dorsal view. Outer vertical seta not differentiated from postocular setae in both sexes. Two upper reclinate orbital setae (only 1 in a male from D.R. Congo). Male without, female with 2 proclinate orbital setae. Parafacial bare below lower frontal seta. Parafacial at its narrowest point 0.9–2.0 times as wide as width of postpedicel. Facial ridge straight or slightly concave, with short, fine, decumbent setulae on lower 1/5–1/4 of its length. Lower facial margin not visible in lateral view. Antenna arising above level of middle of eye height when head seen in lateral view. Postpedicel 2.2–2.9 times as long as pedicel. Arista apparently bare (i.e., longest microtrichia distinctly shorter than maximum basal diameter of arista), thickened on basal 1/4–1/3. First aristomere shorter than wide; second aristomere about as long as wide. Genal dilation well developed. Occiput flat to slightly concave. Lower occiput and postgena covered with pale setulae. Upper occiput with one or more rows of black occipital setulae. Vibrissa arising above level of lower facial margin. Palpus varying from cylindrical to slightly clavate. Prementum not more that 3.5 times as long as wide. Prosternum usually bare, rarely with 1–5 fine setulae laterally. Proepisternal depression bare. Proepisternal seta present. Postpronotum with 3 setae arranged in a line or in a shallow triangle. Scutum with 1 + 3 intra-alar setae; 2–3 + 3 dorsocentral setae; 3 + 3 acrostichal setae. First postsutural supra-alar seta shorter than first postsutural intra-alar seta, shorter than first postsutural dorsocentral seta and at most as long as notopleural setae. Katepimeron bare. Three katepisternal setae (2+1). Scutellum with 5 pairs of marginal setae: one pair of apical setae, crossed and sub-horizontal; one pair of subapical setae, well developed and divergent; two pairs of lateral setae (anterior pair shorter and less divergent than posterior pair); one pair of converging basal setae. Wing cell r<sub>4+5</sub> narrowly open at wing margin. Mid tibia with 2 or more anterodorsal setae and a strong ventral seta. Hind coxa bare posterodorsally. Hind tibia with a row of anterodorsal setae irregular in length and thickness and 2 or 3 dorsal preapical setae. Mid-dorsal depression of abdominal syntergite 1+2 reaching posterior margin of syntergite. Syntergite 1+2 with 1 pair of median marginal setae; tergite 3 with one pair or a complete row of marginal setae; tergite 4 with a complete row of marginal setae. Tergites 3 and 4 with median discal setae.</p></tp:treatment-sec><tp:treatment-sec sec-type="Remarks"><title>Remarks.</title><p>The bare compound eye, the vibrissa arising far above lower facial margin, the presence of robust, crossed and horizontal apical scutellar setae, together with a usually bare prosternum and an unmodified oviscapt are the main character states that separate <italic><tp:taxon-name><tp:taxon-name-part taxon-name-part-type="genus">Filistea</tp:taxon-name-part></tp:taxon-name></italic> from the other Afrotropical <tp:taxon-name><tp:taxon-name-part taxon-name-part-type="tribe">Blondeliini</tp:taxon-name-part></tp:taxon-name>. Moreover, the unique colour pattern of the body and the darkened wing membrane make <italic><tp:taxon-name><tp:taxon-name-part taxon-name-part-type="genus">Filistea</tp:taxon-name-part></tp:taxon-name></italic> easily identifiable among Afrotropical tachinids. We also examined all available keys to genera of other regions and compared our specimens with blondeliine descriptions and specimens in collections, paying special attention to those of the Palaearctic and Oriental regions, and did not find any basis for assigning <italic><tp:taxon-name><tp:taxon-name-part taxon-name-part-type="genus">Filistea</tp:taxon-name-part> <tp:taxon-name-part taxon-name-part-type="species">aureofasciata</tp:taxon-name-part></tp:taxon-name></italic> and <italic><tp:taxon-name><tp:taxon-name-part taxon-name-part-type="genus">Filistea</tp:taxon-name-part> <tp:taxon-name-part taxon-name-part-type="species">verbekei</tp:taxon-name-part></tp:taxon-name></italic> to a known genus. We thus erect a new genus for these two Afrotropical species.</p><fig id="F8" position="float" orientation="portrait"><label>Figure 8.</label><caption><p>
          <italic><tp:taxon-name><tp:taxon-name-part taxon-name-part-type="genus">Filistea</tp:taxon-name-part></tp:taxon-name></italic> Cerretti &amp; O’Hara, gen. n. <bold>a</bold> male habitus in dorsal view of <italic><tp:taxon-name><tp:taxon-name-part taxon-name-part-type="genus">Filistea</tp:taxon-name-part> <tp:taxon-name-part taxon-name-part-type="species">aureofasciata</tp:taxon-name-part></tp:taxon-name></italic> (Curran) (Cameroon, <abbrev xmlns:xlink="http://www.w3.org/1999/xlink" content-type="institution" xlink:title="Museum für Naturkunde formerly associated with Humboldt-Universität, Leibniz-Institut für Evolutions- und Biodiversitätsforschung, Berlin, Germany" xlink:type="simple">ZMHB</abbrev>) <bold>b–d</bold> <italic><tp:taxon-name><tp:taxon-name-part taxon-name-part-type="genus">Filistea</tp:taxon-name-part> <tp:taxon-name-part taxon-name-part-type="species">verbekei</tp:taxon-name-part></tp:taxon-name></italic> Cerretti &amp; O’Hara, sp. n. (female paratype, Uganda, <named-content xmlns:xlink="http://www.w3.org/1999/xlink" content-type="dwc:institutional_code" xlink:type="simple">CNC</named-content>) <bold>b</bold> habitus in lateral view <bold>c</bold> head in lateral view <bold>d</bold> abdomen in dorsal view <bold>e</bold> head in laterofrontal view of <italic><tp:taxon-name><tp:taxon-name-part taxon-name-part-type="genus">Filistea</tp:taxon-name-part> <tp:taxon-name-part taxon-name-part-type="species">verbekei</tp:taxon-name-part></tp:taxon-name></italic> (male holotype, <abbrev xmlns:xlink="http://www.w3.org/1999/xlink" content-type="institution" xlink:title="Museum für Naturkunde formerly associated with Humboldt-Universität, Leibniz-Institut für Evolutions- und Biodiversitätsforschung, Berlin, Germany" xlink:type="simple">ZMHB</abbrev>) <bold>f</bold> male head in laterofrontal view of <italic><tp:taxon-name><tp:taxon-name-part taxon-name-part-type="genus">Filistea</tp:taxon-name-part> <tp:taxon-name-part taxon-name-part-type="species">aureofasciata</tp:taxon-name-part></tp:taxon-name></italic> (Curran) (Cameroon, <abbrev xmlns:xlink="http://www.w3.org/1999/xlink" content-type="institution" xlink:title="Museum für Naturkunde formerly associated with Humboldt-Universität, Leibniz-Institut für Evolutions- und Biodiversitätsforschung, Berlin, Germany" xlink:type="simple">ZMHB</abbrev>).</p></caption><graphic xmlns:xlink="http://www.w3.org/1999/xlink" xlink:href="zookeys-575-001-g008.jpg" position="float" orientation="portrait" xlink:type="simple" id="oo_83245.jpg"/></fig><fig id="F9" position="float" orientation="portrait"><label>Figure 9.</label><caption><p>Epandrial complex of <italic><tp:taxon-name><tp:taxon-name-part taxon-name-part-type="genus">Filistea</tp:taxon-name-part></tp:taxon-name></italic> Cerretti &amp; O’Hara, gen. n. <bold>a–b</bold> <italic><tp:taxon-name><tp:taxon-name-part taxon-name-part-type="genus">Filistea</tp:taxon-name-part> <tp:taxon-name-part taxon-name-part-type="species">aureofasciata</tp:taxon-name-part></tp:taxon-name></italic> (Curran) (male, Cameroon, <abbrev xmlns:xlink="http://www.w3.org/1999/xlink" content-type="institution" xlink:title="Museum für Naturkunde formerly associated with Humboldt-Universität, Leibniz-Institut für Evolutions- und Biodiversitätsforschung, Berlin, Germany" xlink:type="simple">ZMHB</abbrev>) <bold>a</bold> lateral view (red arrow indicates a thickening along the posterior margin of surstylus) <bold>b</bold> posterior view <bold>c–d</bold> <italic><tp:taxon-name><tp:taxon-name-part taxon-name-part-type="genus">Filistea</tp:taxon-name-part> <tp:taxon-name-part taxon-name-part-type="species">verbekei</tp:taxon-name-part></tp:taxon-name></italic> Cerretti &amp; O’Hara, sp. n. (male holotype, <abbrev xmlns:xlink="http://www.w3.org/1999/xlink" content-type="institution" xlink:title="Museum für Naturkunde formerly associated with Humboldt-Universität, Leibniz-Institut für Evolutions- und Biodiversitätsforschung, Berlin, Germany" xlink:type="simple">ZMHB</abbrev>) <bold>c</bold> lateral view <bold>d</bold> posterior view. Colour coding: green = cerci; yellow = surstylus. Scale bars: 200 μm.</p></caption><graphic xmlns:xlink="http://www.w3.org/1999/xlink" xlink:href="zookeys-575-001-g009.jpg" position="float" orientation="portrait" xlink:type="simple" id="oo_83246.jpg"/></fig></tp:treatment-sec></tp:taxon-treatment>
