# Supplementary material for: Annotated catalogue of the Tachinidae (Insecta, Diptera) of the Afrotropical Region, with the description of seven new genera
Source: Zookeys. 2016 Mar 31;(575):1–344. doi: 10.3897/zookeys.575.6072 (PMC4829880; doi:10.3897/zookeys.575.6072)
Supplement: XML Treatment for Filistea aureofasciata [file zookeys.575.6072-treatment4.xml]

<!DOCTYPE tp:taxon-treatment
  PUBLIC "-//TaxonX//DTD Taxonomic Treatment Publishing DTD v0 20100105//EN" "tax-treatment-NSO.dtd">
<tp:taxon-treatment xmlns:tp="http://www.plazi.org/taxpub"><tp:treatment-meta><kwd-group><label>Taxon classification</label><kwd><named-content content-type="kingdom">Animalia</named-content></kwd><kwd><named-content content-type="order">Diptera</named-content></kwd><kwd><named-content content-type="family">Tachinidae</named-content></kwd></kwd-group><mixed-citation publication-type="journal"><person-group><name><surname>O’Hara</surname><given-names>James E.</given-names></name><name><surname>Cerretti</surname><given-names>Pierfilippo</given-names></name></person-group><article-title>Annotated catalogue of the <tp:taxon-name><tp:taxon-name-part taxon-name-part-type="family">Tachinidae</tp:taxon-name-part></tp:taxon-name> (<tp:taxon-name><tp:taxon-name-part taxon-name-part-type="class">Insecta</tp:taxon-name-part></tp:taxon-name>, <tp:taxon-name><tp:taxon-name-part taxon-name-part-type="order">Diptera</tp:taxon-name-part></tp:taxon-name>) of the Afrotropical Region, with the description of seven new genera</article-title><source>Zookeys</source><day>31</day><month>3</month><year>2016</year><volume>2016</volume><issue>575</issue><fpage>1</fpage><lpage>344</lpage><pub-id pub-id-type="doi">10.3897/zookeys.575.6072</pub-id></mixed-citation></tp:treatment-meta><tp:nomenclature><tp:taxon-name>
                <tp:taxon-name-part taxon-name-part-type="genus">Filistea</tp:taxon-name-part>
                <tp:taxon-name-part taxon-name-part-type="species">aureofasciata</tp:taxon-name-part>
              </tp:taxon-name><tp:taxon-authority>(Curran, 1927)</tp:taxon-authority><tp:taxon-status xmlns:xlink="http://www.w3.org/1999/xlink" xlink:type="simple">comb. n.</tp:taxon-status><xref ref-type="fig" rid="F8">Figs 8a, f</xref><xref ref-type="fig" rid="F9">, 9a–b</xref><!--PageBreak--><!--PageBreak--><!--PageBreak--></tp:nomenclature><tp:treatment-sec sec-type="type material"><title>Type material examined.</title><p>Holotype ♂ of <italic><tp:taxon-name><tp:taxon-name-part taxon-name-part-type="genus">Viviania</tp:taxon-name-part> <tp:taxon-name-part taxon-name-part-type="species">aureofasciata</tp:taxon-name-part></tp:taxon-name></italic> Curran: “Stanleyville, Cgo./ <named-content xmlns:xlink="http://www.w3.org/1999/xlink" content-type="dwc:verbatimCoordinates" xlink:type="simple">25°10′E 0°30′N</named-content>./ III.1915”; “Lang &amp; Chapin/ Collectors”; “Taken from Bembex”; “<italic><tp:taxon-name><tp:taxon-name-part taxon-name-part-type="genus">Viviania</tp:taxon-name-part></tp:taxon-name></italic>/ TYPE/ <italic><tp:taxon-name><tp:taxon-name-part taxon-name-part-type="species">aureofasciata</tp:taxon-name-part></tp:taxon-name></italic>/ Curran ♂/ No.”; “<italic><tp:taxon-name><tp:taxon-name-part taxon-name-part-type="genus">Viviania</tp:taxon-name-part></tp:taxon-name></italic>/ <italic><tp:taxon-name><tp:taxon-name-part taxon-name-part-type="species">aureofasciata</tp:taxon-name-part></tp:taxon-name></italic>/ Det. Curran./ C.H. Curran” (<named-content xmlns:xlink="http://www.w3.org/1999/xlink" content-type="dwc:institutional_code" xlink:type="simple">AMNH</named-content>).</p></tp:treatment-sec><tp:treatment-sec sec-type="material"><title>Other material examined.</title><p>1♂: “3/5.96”; “N.Kamerun [Cameroon]/ Johann-Albrechtshöhe [Kumba, <named-content xmlns:xlink="http://www.w3.org/1999/xlink" content-type="dwc:verbatimCoordinates" xlink:type="simple">4°38′N 9°28′E</named-content>]/ L. Conradt S6”; “Zool. Mus./ Berlin” (<abbrev xmlns:xlink="http://www.w3.org/1999/xlink" content-type="institution" xlink:title="Museum für Naturkunde formerly associated with Humboldt-Universität, Leibniz-Institut für Evolutions- und Biodiversitätsforschung, Berlin, Germany" xlink:type="simple">ZMHB</abbrev>). 1♀: same data as male except “27/5.96” (<abbrev xmlns:xlink="http://www.w3.org/1999/xlink" content-type="institution" xlink:title="Museum für Naturkunde formerly associated with Humboldt-Universität, Leibniz-Institut für Evolutions- und Biodiversitätsforschung, Berlin, Germany" xlink:type="simple">ZMHB</abbrev>). 1 ♀: “Kayonza Forest/ Kigezi Dist[rict] UGANDA/ 2135 M. May 1972/ E. Babyetagara” (<named-content xmlns:xlink="http://www.w3.org/1999/xlink" content-type="dwc:institutional_code" xlink:type="simple">CNC</named-content>).</p></tp:treatment-sec><tp:treatment-sec sec-type="Description"><title>Description.</title><p>For external morphology see Curran (1927: 8, as <italic><tp:taxon-name><tp:taxon-name-part taxon-name-part-type="genus">Viviania</tp:taxon-name-part> <tp:taxon-name-part taxon-name-part-type="species">aureofasciata</tp:taxon-name-part></tp:taxon-name></italic>). A key to separate <italic><tp:taxon-name><tp:taxon-name-part taxon-name-part-type="genus">Filistea</tp:taxon-name-part> <tp:taxon-name-part taxon-name-part-type="species">aureofasciata</tp:taxon-name-part></tp:taxon-name></italic> and <italic><tp:taxon-name><tp:taxon-name-part taxon-name-part-type="genus">Filistea</tp:taxon-name-part> <tp:taxon-name-part taxon-name-part-type="species">verbekei</tp:taxon-name-part></tp:taxon-name></italic> is given below.</p><p>
                <italic>Male terminalia</italic> (Fig. <xref ref-type="fig" rid="F9">9a–b</xref>): Tergite 6 divided into two hemitergites. Sternite 6 asymmetrical and right side connection to segment 7 membranous. Posterior margin of sternite 5 with a deep median cleft. Epandrium short and convex. Cerci short in posterior view, distal 1/3 strongly bent posteriorly. Proximal 1/3 of cerci in posterior view very broad, cerci narrowing and slightly separated distally (Fig. <xref ref-type="fig" rid="F9">9b</xref>). Surstylus well developed, about as long as cerci, more or less lobe-like in lateral view, with posterior margin characterized by a broad thickening at about midlength (Fig. <xref ref-type="fig" rid="F9">9a</xref>, red arrow); surtylus not fused with epandrium. Lateral surface of surstylus without a thick cover of fine appressed setulae, posterodistal 1/2 of surstylus with several robust setae. Bacilliform sclerite rod-shaped and narrowly fused with surstylus anterobasally. Hypandrial arms not fused posteromedially. Pregonite well developed, sub-triangular, moderately hook-shaped distally. Postgonite distally rounded and gently bent anteriorly. Intermedium well developed. Ejaculatory apodeme present, small. Basal processes of basiphallus present. Epiphallus well developed and arising dorsally at sub-basal position of <!--PageBreak-->basiphallus. Ventral wall of distiphallus concave. Lateroventral region of distiphallus sclerotized. Medioventral ridge of distiphallus not developed. Extension of dorsal sclerite of distiphallus short.</p></tp:treatment-sec><tp:treatment-sec sec-type="Distribution"><title>Distribution.</title><p>Cameroon, D.R. Congo, Nigeria, Uganda.</p></tp:treatment-sec><tp:treatment-sec><!--Section generated to contain objects referenced in tp:taxon-treatment.--><fig id="F8" position="float" orientation="portrait"><label>Figure 8.</label><caption><p>
          <italic><tp:taxon-name><tp:taxon-name-part taxon-name-part-type="genus">Filistea</tp:taxon-name-part></tp:taxon-name></italic> Cerretti &amp; O’Hara, gen. n. <bold>a</bold> male habitus in dorsal view of <italic><tp:taxon-name><tp:taxon-name-part taxon-name-part-type="genus">Filistea</tp:taxon-name-part> <tp:taxon-name-part taxon-name-part-type="species">aureofasciata</tp:taxon-name-part></tp:taxon-name></italic> (Curran) (Cameroon, <abbrev xmlns:xlink="http://www.w3.org/1999/xlink" content-type="institution" xlink:title="Museum für Naturkunde formerly associated with Humboldt-Universität, Leibniz-Institut für Evolutions- und Biodiversitätsforschung, Berlin, Germany" xlink:type="simple">ZMHB</abbrev>) <bold>b–d</bold> <italic><tp:taxon-name><tp:taxon-name-part taxon-name-part-type="genus">Filistea</tp:taxon-name-part> <tp:taxon-name-part taxon-name-part-type="species">verbekei</tp:taxon-name-part></tp:taxon-name></italic> Cerretti &amp; O’Hara, sp. n. (female paratype, Uganda, <named-content xmlns:xlink="http://www.w3.org/1999/xlink" content-type="dwc:institutional_code" xlink:type="simple">CNC</named-content>) <bold>b</bold> habitus in lateral view <bold>c</bold> head in lateral view <bold>d</bold> abdomen in dorsal view <bold>e</bold> head in laterofrontal view of <italic><tp:taxon-name><tp:taxon-name-part taxon-name-part-type="genus">Filistea</tp:taxon-name-part> <tp:taxon-name-part taxon-name-part-type="species">verbekei</tp:taxon-name-part></tp:taxon-name></italic> (male holotype, <abbrev xmlns:xlink="http://www.w3.org/1999/xlink" content-type="institution" xlink:title="Museum für Naturkunde formerly associated with Humboldt-Universität, Leibniz-Institut für Evolutions- und Biodiversitätsforschung, Berlin, Germany" xlink:type="simple">ZMHB</abbrev>) <bold>f</bold> male head in laterofrontal view of <italic><tp:taxon-name><tp:taxon-name-part taxon-name-part-type="genus">Filistea</tp:taxon-name-part> <tp:taxon-name-part taxon-name-part-type="species">aureofasciata</tp:taxon-name-part></tp:taxon-name></italic> (Curran) (Cameroon, <abbrev xmlns:xlink="http://www.w3.org/1999/xlink" content-type="institution" xlink:title="Museum für Naturkunde formerly associated with Humboldt-Universität, Leibniz-Institut für Evolutions- und Biodiversitätsforschung, Berlin, Germany" xlink:type="simple">ZMHB</abbrev>).</p></caption><graphic xmlns:xlink="http://www.w3.org/1999/xlink" xlink:href="zookeys-575-001-g008.jpg" position="float" orientation="portrait" xlink:type="simple" id="oo_83245.jpg"/></fig><fig id="F9" position="float" orientation="portrait"><label>Figure 9.</label><caption><p>Epandrial complex of <italic><tp:taxon-name><tp:taxon-name-part taxon-name-part-type="genus">Filistea</tp:taxon-name-part></tp:taxon-name></italic> Cerretti &amp; O’Hara, gen. n. <bold>a–b</bold> <italic><tp:taxon-name><tp:taxon-name-part taxon-name-part-type="genus">Filistea</tp:taxon-name-part> <tp:taxon-name-part taxon-name-part-type="species">aureofasciata</tp:taxon-name-part></tp:taxon-name></italic> (Curran) (male, Cameroon, <abbrev xmlns:xlink="http://www.w3.org/1999/xlink" content-type="institution" xlink:title="Museum für Naturkunde formerly associated with Humboldt-Universität, Leibniz-Institut für Evolutions- und Biodiversitätsforschung, Berlin, Germany" xlink:type="simple">ZMHB</abbrev>) <bold>a</bold> lateral view (red arrow indicates a thickening along the posterior margin of surstylus) <bold>b</bold> posterior view <bold>c–d</bold> <italic><tp:taxon-name><tp:taxon-name-part taxon-name-part-type="genus">Filistea</tp:taxon-name-part> <tp:taxon-name-part taxon-name-part-type="species">verbekei</tp:taxon-name-part></tp:taxon-name></italic> Cerretti &amp; O’Hara, sp. n. (male holotype, <abbrev xmlns:xlink="http://www.w3.org/1999/xlink" content-type="institution" xlink:title="Museum für Naturkunde formerly associated with Humboldt-Universität, Leibniz-Institut für Evolutions- und Biodiversitätsforschung, Berlin, Germany" xlink:type="simple">ZMHB</abbrev>) <bold>c</bold> lateral view <bold>d</bold> posterior view. Colour coding: green = cerci; yellow = surstylus. Scale bars: 200 μm.</p></caption><graphic xmlns:xlink="http://www.w3.org/1999/xlink" xlink:href="zookeys-575-001-g009.jpg" position="float" orientation="portrait" xlink:type="simple" id="oo_83246.jpg"/></fig></tp:treatment-sec></tp:taxon-treatment>
