# Supplementary material for: Annotated catalogue of the Tachinidae (Insecta, Diptera) of the Afrotropical Region, with the description of seven new genera
Source: Zookeys. 2016 Mar 31;(575):1–344. doi: 10.3897/zookeys.575.6072 (PMC4829880; doi:10.3897/zookeys.575.6072)
Supplement: XML Treatment for Filistea verbekei [file zookeys.575.6072-treatment5.xml]

<!DOCTYPE tp:taxon-treatment
  PUBLIC "-//TaxonX//DTD Taxonomic Treatment Publishing DTD v0 20100105//EN" "tax-treatment-NSO.dtd">
<tp:taxon-treatment xmlns:tp="http://www.plazi.org/taxpub"><tp:treatment-meta><kwd-group><label>Taxon classification</label><kwd><named-content content-type="kingdom">Animalia</named-content></kwd><kwd><named-content content-type="order">Diptera</named-content></kwd><kwd><named-content content-type="family">Tachinidae</named-content></kwd></kwd-group><mixed-citation publication-type="journal"><person-group><name><surname>O’Hara</surname><given-names>James E.</given-names></name><name><surname>Cerretti</surname><given-names>Pierfilippo</given-names></name></person-group><article-title>Annotated catalogue of the <tp:taxon-name><tp:taxon-name-part taxon-name-part-type="family">Tachinidae</tp:taxon-name-part></tp:taxon-name> (<tp:taxon-name><tp:taxon-name-part taxon-name-part-type="class">Insecta</tp:taxon-name-part></tp:taxon-name>, <tp:taxon-name><tp:taxon-name-part taxon-name-part-type="order">Diptera</tp:taxon-name-part></tp:taxon-name>) of the Afrotropical Region, with the description of seven new genera</article-title><source>Zookeys</source><day>31</day><month>3</month><year>2016</year><volume>2016</volume><issue>575</issue><fpage>1</fpage><lpage>344</lpage><pub-id pub-id-type="doi">10.3897/zookeys.575.6072</pub-id></mixed-citation></tp:treatment-meta><tp:nomenclature><tp:taxon-name>
                <tp:taxon-name-part taxon-name-part-type="genus">Filistea</tp:taxon-name-part>
                <tp:taxon-name-part taxon-name-part-type="species">verbekei</tp:taxon-name-part>
                <object-id xmlns:xlink="http://www.w3.org/1999/xlink" content-type="zoobank" xlink:type="simple">http://zoobank.org/C44D4695-466D-48F8-A969-A8FCF3E3FA90</object-id>
              </tp:taxon-name><tp:taxon-authority>Cerretti &amp; O’Hara</tp:taxon-authority><tp:taxon-status xmlns:xlink="http://www.w3.org/1999/xlink" xlink:type="simple">sp. n.</tp:taxon-status><xref ref-type="fig" rid="F8">Figs 8b–e</xref><xref ref-type="fig" rid="F9">, 9c–d</xref></tp:nomenclature><tp:treatment-sec sec-type="type material"><title>Type material.</title><p>Holotype ♂: “16/11.95”; “N.Kamerun [Cameroon]/ Johann-Albrechtshöhe [Kumba, <named-content xmlns:xlink="http://www.w3.org/1999/xlink" content-type="dwc:verbatimCoordinates" xlink:type="simple">4°38′N 9°28′E</named-content>]/ L. Conradt S6”; “Zool. Mus./ Berlin” (<abbrev xmlns:xlink="http://www.w3.org/1999/xlink" content-type="institution" xlink:title="Museum für Naturkunde formerly associated with Humboldt-Universität, Leibniz-Institut für Evolutions- und Biodiversitätsforschung, Berlin, Germany" xlink:type="simple">ZMHB</abbrev>). Paratypes. 1♂: “Congo Belge [D.R. Congo]: Kiwu/ Beni (poste)/ 18-VI-1953/ J. Verbeke.- KEA:”; “→ <italic><tp:taxon-name><tp:taxon-name-part taxon-name-part-type="genus">Zenillia</tp:taxon-name-part></tp:taxon-name></italic>/ <italic><tp:taxon-name><tp:taxon-name-part taxon-name-part-type="genus">Filistea</tp:taxon-name-part></tp:taxon-name></italic> ng./ <italic><tp:taxon-name><tp:taxon-name-part taxon-name-part-type="species">caparti</tp:taxon-name-part></tp:taxon-name></italic> nsp.”; “N.gen. n-sp./ pris de/ <italic><tp:taxon-name><tp:taxon-name-part taxon-name-part-type="genus">Bacromyiella</tp:taxon-name-part></tp:taxon-name></italic>/ (Erythocerinae)” (<named-content xmlns:xlink="http://www.w3.org/1999/xlink" content-type="dwc:institutional_code" xlink:type="simple">IRSNB</named-content>). 1♂: “Kamerun [Cameroon]/ Bidunbi/ 1-15V 05/ G. Teßmann S.G”; “207-02”; “Zool. Mus./ Berlin” (<abbrev xmlns:xlink="http://www.w3.org/1999/xlink" content-type="institution" xlink:title="Museum für Naturkunde formerly associated with Humboldt-Universität, Leibniz-Institut für Evolutions- und Biodiversitätsforschung, Berlin, Germany" xlink:type="simple">ZMHB</abbrev>). 1♂, 1♀: “Budongo Forest nr/ Lk Albert UGANDA/ Mar 20-31 1972/ H. Falke 915m. (<named-content xmlns:xlink="http://www.w3.org/1999/xlink" content-type="dwc:institutional_code" xlink:type="simple">CNC</named-content>). 1♂, 1♀: “Entebbe, UGANDA/ 5.III.1972/ H. Falke/ In forest” (<named-content xmlns:xlink="http://www.w3.org/1999/xlink" content-type="dwc:institutional_code" xlink:type="simple">CNC</named-content>). 1♂, 1♀: “Entebbe, UGANDA/ 7.II.1972/ H. Falke/ in Forest” (<named-content xmlns:xlink="http://www.w3.org/1999/xlink" content-type="dwc:institutional_code" xlink:type="simple">CNC</named-content>). 1♂: “Nr Entebbe,/ UGANDA/ Jan.23-31,1973/ H. Falke, 1160m.” (<named-content xmlns:xlink="http://www.w3.org/1999/xlink" content-type="dwc:institutional_code" xlink:type="simple">CNC</named-content>). 1♀: “Kampala UGANDA/ June 1-10, 1972/ 1150 M./ E. Babyetagara” (<named-content xmlns:xlink="http://www.w3.org/1999/xlink" content-type="dwc:institutional_code" xlink:type="simple">CNC</named-content>). 1♀: “2659 4 M. NW/ of Agege Lagos/ State Nigeria/ 30 XII 73/ M.A. Cornes” (<named-content xmlns:xlink="http://www.w3.org/1999/xlink" content-type="dwc:institutional_code" xlink:type="simple">CNC</named-content>). 1 ♀: “Cameroon/ Mt Cameroon/ 1000-1800 m/ 11-13.XI.1987/ Fini Kaplan” (<named-content xmlns:xlink="http://www.w3.org/1999/xlink" content-type="dwc:institutional_code" xlink:type="simple">TAU</named-content>).</p></tp:treatment-sec><tp:treatment-sec sec-type="Etymology"><title>Etymology.</title><p>This species is named in honour of Jean Verbeke for his significant contributions to Afrotropical <tp:taxon-name><tp:taxon-name-part taxon-name-part-type="family">Tachinidae</tp:taxon-name-part></tp:taxon-name> and for labelling our holotype of <italic><tp:taxon-name><tp:taxon-name-part taxon-name-part-type="genus">Filistea</tp:taxon-name-part> <tp:taxon-name-part taxon-name-part-type="species">verbekei</tp:taxon-name-part></tp:taxon-name></italic> with the manuscript name we have chosen as the valid name of this genus.</p></tp:treatment-sec><tp:treatment-sec sec-type="Description"><title>Description.</title><p>
                <italic>Body length</italic>: 6–8 mm.</p><p>Male. <italic>Colouration</italic>: Head black or brownish-black in ground colour, covered with thick golden reflecting microtomentum. Antenna black. Palpus yellow. Tegula and basicosta black. Lower calypter smoky. Legs dark brown to black.</p><p>
                <italic>Head</italic> (Fig. <xref ref-type="fig" rid="F8">8b–c, e</xref>): Frons at its narrowest point 0.5–0.6 times as wide as compound eye in dorsal view. Parafacial at its narrowest point 0.9–1.5 times as wide as postpedicel. Vibrissa arising slightly above lower facial margin. Gena 0.27–0.37 times as high as compound eye. Postpedicel 2.3–2.8 times as long as pedicel.</p><p>
                <italic>Thorax</italic>: Anepimeral seta well developed. Anatergite bare below lower calypter. Posterior lappet of metathoracic spiracle visibly larger than anterior lappet. Medial margin of lower calypter more or less abutting lateral margin of scutellum. Second costal segment ventrally bare. Costal spine varying from slightly shorter than to 1.5 times as long as crossvein r-m. Base of R<sub>4+5</sub> with a few short setulae. Fourth costal section longer than sixth. Section of M<sub>1</sub> between r-m and dm-m varying from slightly longer to as long as section between dm-m and bend of M<sub>1</sub>. Medial anterior surface of fore coxa bare. Preapical anterodorsal seta of fore tibia distinctly shorter than preapical dorsal seta. Preapical posteroventral seta of hind tibia shorter than preapical anteroventral seta.</p><p>
                <italic>Abdomen</italic>: General setulae of tergites 3 to 5 erect. Tergite 5 about 0.8–1.0 times as long as tergite 4.</p><p>
                <italic>Male terminalia</italic> (Fig. <xref ref-type="fig" rid="F9">9c–d</xref>): As described for <italic><tp:taxon-name><tp:taxon-name-part taxon-name-part-type="genus">Filistea</tp:taxon-name-part> <tp:taxon-name-part taxon-name-part-type="species">aureofasciata</tp:taxon-name-part></tp:taxon-name></italic> except: Surstylus in lateral view more or less parallel-sided in shape, distally rounded, with posterior margin straight (Fig. <xref ref-type="fig" rid="F9">9c</xref>). Lateral surface of surstylus covered with fine appressed setulae and with several robust setae along posterior 1/2.</p><p>Female differs from male as follows. Lower calypter yellowish-white. Frons at its narrowest point 0.9–1.1 times as wide as compound eye in dorsal view. Two proclinate orbital setae. General setulae of tergites 3 to 5 recumbent.</p></tp:treatment-sec><tp:treatment-sec sec-type="Distribution"><title>Distribution.</title><p>Cameroon, D.R. Congo, Nigeria, Uganda.</p></tp:treatment-sec><tp:treatment-sec><!--Section generated to contain objects referenced in tp:taxon-treatment.--><fig id="F8" position="float" orientation="portrait"><label>Figure 8.</label><caption><p>
          <italic><tp:taxon-name><tp:taxon-name-part taxon-name-part-type="genus">Filistea</tp:taxon-name-part></tp:taxon-name></italic> Cerretti &amp; O’Hara, gen. n. <bold>a</bold> male habitus in dorsal view of <italic><tp:taxon-name><tp:taxon-name-part taxon-name-part-type="genus">Filistea</tp:taxon-name-part> <tp:taxon-name-part taxon-name-part-type="species">aureofasciata</tp:taxon-name-part></tp:taxon-name></italic> (Curran) (Cameroon, <abbrev xmlns:xlink="http://www.w3.org/1999/xlink" content-type="institution" xlink:title="Museum für Naturkunde formerly associated with Humboldt-Universität, Leibniz-Institut für Evolutions- und Biodiversitätsforschung, Berlin, Germany" xlink:type="simple">ZMHB</abbrev>) <bold>b–d</bold> <italic><tp:taxon-name><tp:taxon-name-part taxon-name-part-type="genus">Filistea</tp:taxon-name-part> <tp:taxon-name-part taxon-name-part-type="species">verbekei</tp:taxon-name-part></tp:taxon-name></italic> Cerretti &amp; O’Hara, sp. n. (female paratype, Uganda, <named-content xmlns:xlink="http://www.w3.org/1999/xlink" content-type="dwc:institutional_code" xlink:type="simple">CNC</named-content>) <bold>b</bold> habitus in lateral view <bold>c</bold> head in lateral view <bold>d</bold> abdomen in dorsal view <bold>e</bold> head in laterofrontal view of <italic><tp:taxon-name><tp:taxon-name-part taxon-name-part-type="genus">Filistea</tp:taxon-name-part> <tp:taxon-name-part taxon-name-part-type="species">verbekei</tp:taxon-name-part></tp:taxon-name></italic> (male holotype, <abbrev xmlns:xlink="http://www.w3.org/1999/xlink" content-type="institution" xlink:title="Museum für Naturkunde formerly associated with Humboldt-Universität, Leibniz-Institut für Evolutions- und Biodiversitätsforschung, Berlin, Germany" xlink:type="simple">ZMHB</abbrev>) <bold>f</bold> male head in laterofrontal view of <italic><tp:taxon-name><tp:taxon-name-part taxon-name-part-type="genus">Filistea</tp:taxon-name-part> <tp:taxon-name-part taxon-name-part-type="species">aureofasciata</tp:taxon-name-part></tp:taxon-name></italic> (Curran) (Cameroon, <abbrev xmlns:xlink="http://www.w3.org/1999/xlink" content-type="institution" xlink:title="Museum für Naturkunde formerly associated with Humboldt-Universität, Leibniz-Institut für Evolutions- und Biodiversitätsforschung, Berlin, Germany" xlink:type="simple">ZMHB</abbrev>).</p></caption><graphic xmlns:xlink="http://www.w3.org/1999/xlink" xlink:href="zookeys-575-001-g008.jpg" position="float" orientation="portrait" xlink:type="simple" id="oo_83245.jpg"/></fig><fig id="F9" position="float" orientation="portrait"><label>Figure 9.</label><caption><p>Epandrial complex of <italic><tp:taxon-name><tp:taxon-name-part taxon-name-part-type="genus">Filistea</tp:taxon-name-part></tp:taxon-name></italic> Cerretti &amp; O’Hara, gen. n. <bold>a–b</bold> <italic><tp:taxon-name><tp:taxon-name-part taxon-name-part-type="genus">Filistea</tp:taxon-name-part> <tp:taxon-name-part taxon-name-part-type="species">aureofasciata</tp:taxon-name-part></tp:taxon-name></italic> (Curran) (male, Cameroon, <abbrev xmlns:xlink="http://www.w3.org/1999/xlink" content-type="institution" xlink:title="Museum für Naturkunde formerly associated with Humboldt-Universität, Leibniz-Institut für Evolutions- und Biodiversitätsforschung, Berlin, Germany" xlink:type="simple">ZMHB</abbrev>) <bold>a</bold> lateral view (red arrow indicates a thickening along the posterior margin of surstylus) <bold>b</bold> posterior view <bold>c–d</bold> <italic><tp:taxon-name><tp:taxon-name-part taxon-name-part-type="genus">Filistea</tp:taxon-name-part> <tp:taxon-name-part taxon-name-part-type="species">verbekei</tp:taxon-name-part></tp:taxon-name></italic> Cerretti &amp; O’Hara, sp. n. (male holotype, <abbrev xmlns:xlink="http://www.w3.org/1999/xlink" content-type="institution" xlink:title="Museum für Naturkunde formerly associated with Humboldt-Universität, Leibniz-Institut für Evolutions- und Biodiversitätsforschung, Berlin, Germany" xlink:type="simple">ZMHB</abbrev>) <bold>c</bold> lateral view <bold>d</bold> posterior view. Colour coding: green = cerci; yellow = surstylus. Scale bars: 200 μm.</p></caption><graphic xmlns:xlink="http://www.w3.org/1999/xlink" xlink:href="zookeys-575-001-g009.jpg" position="float" orientation="portrait" xlink:type="simple" id="oo_83246.jpg"/></fig></tp:treatment-sec></tp:taxon-treatment>
