# Supplementary material for: Annotated catalogue of the Tachinidae (Insecta, Diptera) of the Afrotropical Region, with the description of seven new genera
Source: Zookeys. 2016 Mar 31;(575):1–344. doi: 10.3897/zookeys.575.6072 (PMC4829880; doi:10.3897/zookeys.575.6072)
Supplement: XML Treatment for Afrophylax [file zookeys.575.6072-treatment6.xml]

<!DOCTYPE tp:taxon-treatment
  PUBLIC "-//TaxonX//DTD Taxonomic Treatment Publishing DTD v0 20100105//EN" "tax-treatment-NSO.dtd">
<tp:taxon-treatment xmlns:tp="http://www.plazi.org/taxpub"><tp:treatment-meta><kwd-group><label>Taxon classification</label><kwd><named-content content-type="kingdom">Animalia</named-content></kwd><kwd><named-content content-type="order">Diptera</named-content></kwd><kwd><named-content content-type="family">Tachinidae</named-content></kwd></kwd-group><mixed-citation publication-type="journal"><person-group><name><surname>O’Hara</surname><given-names>James E.</given-names></name><name><surname>Cerretti</surname><given-names>Pierfilippo</given-names></name></person-group><article-title>Annotated catalogue of the <tp:taxon-name><tp:taxon-name-part taxon-name-part-type="family">Tachinidae</tp:taxon-name-part></tp:taxon-name> (<tp:taxon-name><tp:taxon-name-part taxon-name-part-type="class">Insecta</tp:taxon-name-part></tp:taxon-name>, <tp:taxon-name><tp:taxon-name-part taxon-name-part-type="order">Diptera</tp:taxon-name-part></tp:taxon-name>) of the Afrotropical Region, with the description of seven new genera</article-title><source>Zookeys</source><day>31</day><month>3</month><year>2016</year><volume>2016</volume><issue>575</issue><fpage>1</fpage><lpage>344</lpage><pub-id pub-id-type="doi">10.3897/zookeys.575.6072</pub-id></mixed-citation></tp:treatment-meta><tp:nomenclature><tp:taxon-name>
                <tp:taxon-name-part taxon-name-part-type="genus">Afrophylax</tp:taxon-name-part>
                <object-id xmlns:xlink="http://www.w3.org/1999/xlink" content-type="zoobank" xlink:type="simple">http://zoobank.org/083AFCF1-CD81-4CE4-BC3B-C8FCE22D1358</object-id>
              </tp:taxon-name><tp:taxon-authority>Cerretti &amp; O’Hara</tp:taxon-authority><tp:taxon-status xmlns:xlink="http://www.w3.org/1999/xlink" xlink:type="simple">gen. n.</tp:taxon-status><xref ref-type="fig" rid="F10">Fig. 10</xref><!--PageBreak--></tp:nomenclature><tp:treatment-sec sec-type="Type species"><title>Type species:</title><p>
                <italic><tp:taxon-name><tp:taxon-name-part taxon-name-part-type="genus">Sturmia</tp:taxon-name-part> <tp:taxon-name-part taxon-name-part-type="species">aureiventris</tp:taxon-name-part></tp:taxon-name></italic> Villeneuve, 1910, by present designation.</p></tp:treatment-sec><tp:treatment-sec sec-type="Etymology"><title>Etymology.</title><p>
                <italic><tp:taxon-name><tp:taxon-name-part taxon-name-part-type="genus">Afrophylax</tp:taxon-name-part></tp:taxon-name></italic> is a composite word formed from <italic>Afro</italic> (African) and the suffix of the generic name <italic><tp:taxon-name><tp:taxon-name-part taxon-name-part-type="genus">Argyrophylax</tp:taxon-name-part></tp:taxon-name></italic> Townsend. The name alludes to the morphological external similarity between <italic><tp:taxon-name><tp:taxon-name-part taxon-name-part-type="genus">Afrophylax</tp:taxon-name-part></tp:taxon-name></italic> and <italic><tp:taxon-name><tp:taxon-name-part taxon-name-part-type="genus">Argyrophylax</tp:taxon-name-part></tp:taxon-name></italic> that led <xref ref-type="bibr" rid="B265">Mesnil (1950b)</xref> to assign <italic><tp:taxon-name><tp:taxon-name-part taxon-name-part-type="species">aureiventris</tp:taxon-name-part></tp:taxon-name></italic> to <italic><tp:taxon-name><tp:taxon-name-part taxon-name-part-type="genus">Argyrophylax</tp:taxon-name-part></tp:taxon-name></italic>.</p></tp:treatment-sec><tp:treatment-sec sec-type="Diagnosis"><title>Diagnosis.</title><p>Compound eye bare. Ocellar setae well developed, proclinate. Male with 1 strong proclinate orbital seta arising on posterior 1/2–1/3 of fronto-orbital plate, female with 2 proclinate orbital setae. Parafacial bare below lower frontal seta. <!--PageBreak-->Parafacial very narrow, at its narrowest point 0.5–0.7 times as wide as width of postpedicel. Facial ridge straight or convex, with short, fine, decumbent setulae on lower 1/5 or less of its length. Lower facial margin not visible in lateral view. Antenna arising at about level of middle of eye height when head seen in lateral view. Postpedicel 2.9–3.9 times as long as pedicel. Arista apparently bare, thickened on basal 1/5. First aristomere shorter than wide; second aristomere about as long as wide. Genal dilation well developed, though very narrow as gena is reduced to a narrow strip in male. Gena slightly wider in female but not more than 0.06 times as high as compound eye. Occiput concave, covered with only pale hair-like setulae. Vibrissa arising at level of lower facial margin. Palpus slightly clavate in male, grossly clubbed in female. Prementum not more that 2.5 times as long as wide. Scutum and scutellum evenly covered with light silver and/or yellow reflecting microtomentum that is particularly bright when thorax is seen in anterodorsal view. Prosternum with at least 3 pairs of setulae along lateral margin. Proepisternal depression bare. Proepisternal seta present. Postpronotum with 3 setae arranged in a line (sometimes a fourth weak seta present in front of middle basal one). Scutum with 1 + 3 intra-alar setae; 3 + 4 dorsocentral setae; 3 presutural acrostichal setae. First postsutural supra-alar seta longer than notopleural setae and longer and stronger than first postsutural intra-alar seta. Katepimeron bare or with 1–3 <!--PageBreak-->setulae on anterior 1/4. Three katepisternal setae (1+2; i.e., ventral seta arising closer to posterior dorsal seta than to anterior dorsal seta) (Fig. <xref ref-type="fig" rid="F10">10d</xref>). Scutellum with 4 pairs of marginal setae and 1 pair of discal setae: apical scutellar setae weak (2/5–1/2 as long as subapical setae), crossed and sub-horizontal; lateral setae 2/5–2/3 as long as subapical setae. Wing cell r<sub>4+5</sub> open at wing margin. Mid tibia with 1 strong anterodorsal seta and a strong submedian ventral seta. Hind coxa bare posterodorsally. Mid-dorsal depression of abdominal syntergite 1+2 reaching posterior margin of syntergite. Syntergite 1+2 and tergite 3 with 1 pair of median marginal setae (those on syntergite weak). Tergite 4 with a complete row of marginal setae. Tergites 3 and 4 without median discal setae, and with general setulae decumbent. Egg: macrotype, membranous, fully embryonated.</p><fig id="F10" position="float" orientation="portrait"><label>Figure 10.</label><caption><p>
          <italic><tp:taxon-name><tp:taxon-name-part taxon-name-part-type="genus">Afrophylax</tp:taxon-name-part></tp:taxon-name></italic> Cerretti &amp; O’Hara, gen. n. <bold>a–c</bold> <italic><tp:taxon-name><tp:taxon-name-part taxon-name-part-type="genus">Afrophylax</tp:taxon-name-part> <tp:taxon-name-part taxon-name-part-type="species">aureiventris</tp:taxon-name-part></tp:taxon-name></italic> (Villeneuve) (male, Nigeria, <named-content xmlns:xlink="http://www.w3.org/1999/xlink" content-type="dwc:institutional_code" xlink:type="simple">MZUR</named-content>) <bold>a</bold> head in lateral view <bold>b</bold> wing <bold>c</bold> abdomen in dorsal view <bold>d</bold> female of <italic><tp:taxon-name><tp:taxon-name-part taxon-name-part-type="genus">Afrophylax</tp:taxon-name-part> <tp:taxon-name-part taxon-name-part-type="species">aureiventris</tp:taxon-name-part></tp:taxon-name></italic>, habitus in lateral view (Uganda, <named-content xmlns:xlink="http://www.w3.org/1999/xlink" content-type="dwc:institutional_code" xlink:type="simple">TAU</named-content>).</p></caption><graphic xmlns:xlink="http://www.w3.org/1999/xlink" xlink:href="zookeys-575-001-g010.jpg" position="float" orientation="portrait" xlink:type="simple" id="oo_83247.jpg"/></fig></tp:treatment-sec><ref-list><ref id="B265"><mixed-citation xmlns:xlink="http://www.w3.org/1999/xlink" xlink:type="simple">
          <person-group><name name-style="western"><surname>Mesnil</surname><given-names>LP</given-names></name></person-group> (<year>1950b</year>) Notes sur les <tp:taxon-name><tp:taxon-name-part taxon-name-part-type="subtribe">Carceliina</tp:taxon-name-part></tp:taxon-name> (Dipt. <tp:taxon-name><tp:taxon-name-part taxon-name-part-type="family">Tachinidae</tp:taxon-name-part></tp:taxon-name>) et révision des espèces d’Afrique. Revue de Zoologie et de Botanique Africaines 43: 1–24.</mixed-citation></ref></ref-list></tp:taxon-treatment>
