# Supplementary material for: Annotated catalogue of the Tachinidae (Insecta, Diptera) of the Afrotropical Region, with the description of seven new genera
Source: Zookeys. 2016 Mar 31;(575):1–344. doi: 10.3897/zookeys.575.6072 (PMC4829880; doi:10.3897/zookeys.575.6072)
Supplement: XML Treatment for Afrophylax aureiventris [file zookeys.575.6072-treatment7.xml]

<!DOCTYPE tp:taxon-treatment
  PUBLIC "-//TaxonX//DTD Taxonomic Treatment Publishing DTD v0 20100105//EN" "tax-treatment-NSO.dtd">
<tp:taxon-treatment xmlns:tp="http://www.plazi.org/taxpub"><tp:treatment-meta><kwd-group><label>Taxon classification</label><kwd><named-content content-type="kingdom">Animalia</named-content></kwd><kwd><named-content content-type="order">Diptera</named-content></kwd><kwd><named-content content-type="family">Tachinidae</named-content></kwd></kwd-group><mixed-citation publication-type="journal"><person-group><name><surname>O’Hara</surname><given-names>James E.</given-names></name><name><surname>Cerretti</surname><given-names>Pierfilippo</given-names></name></person-group><article-title>Annotated catalogue of the <tp:taxon-name><tp:taxon-name-part taxon-name-part-type="family">Tachinidae</tp:taxon-name-part></tp:taxon-name> (<tp:taxon-name><tp:taxon-name-part taxon-name-part-type="class">Insecta</tp:taxon-name-part></tp:taxon-name>, <tp:taxon-name><tp:taxon-name-part taxon-name-part-type="order">Diptera</tp:taxon-name-part></tp:taxon-name>) of the Afrotropical Region, with the description of seven new genera</article-title><source>Zookeys</source><day>31</day><month>3</month><year>2016</year><volume>2016</volume><issue>575</issue><fpage>1</fpage><lpage>344</lpage><pub-id pub-id-type="doi">10.3897/zookeys.575.6072</pub-id></mixed-citation></tp:treatment-meta><tp:nomenclature><tp:taxon-name>
                <tp:taxon-name-part taxon-name-part-type="genus">Afrophylax</tp:taxon-name-part>
                <tp:taxon-name-part taxon-name-part-type="species">aureiventris</tp:taxon-name-part>
              </tp:taxon-name><tp:taxon-authority>(Villeneuve, 1910)</tp:taxon-authority><tp:taxon-status xmlns:xlink="http://www.w3.org/1999/xlink" xlink:type="simple">comb. n.</tp:taxon-status><xref ref-type="fig" rid="F10">Fig. 10</xref></tp:nomenclature><tp:treatment-sec sec-type="type material"><title>Type material examined.</title><p>Holotype ♂ of <italic><tp:taxon-name><tp:taxon-name-part taxon-name-part-type="genus">Sturmia</tp:taxon-name-part> <tp:taxon-name-part taxon-name-part-type="species">aureiventris</tp:taxon-name-part></tp:taxon-name></italic> Villeneuve: “<tp:taxon-name><tp:taxon-name-part taxon-name-part-type="genus">Sturmia</tp:taxon-name-part></tp:taxon-name>/ <tp:taxon-name><tp:taxon-name-part taxon-name-part-type="species">aureiventris</tp:taxon-name-part></tp:taxon-name>/ n. sp.” [handwritten]; “Coll. J. Villeneuve:/ <tp:taxon-name><tp:taxon-name-part taxon-name-part-type="genus">Sturmia</tp:taxon-name-part></tp:taxon-name>/ <tp:taxon-name><tp:taxon-name-part taxon-name-part-type="species">aureiventris</tp:taxon-name-part></tp:taxon-name> Vill./ R.M.H.N. Belg. 15.392” [2nd and 3rd lines handprinted]; “Typus” [handwritten]; “TYPE” [red label] (<named-content xmlns:xlink="http://www.w3.org/1999/xlink" content-type="dwc:institutional_code" xlink:type="simple">MRAC</named-content>).</p></tp:treatment-sec><tp:treatment-sec sec-type="material"><title>Other material examined</title><p>[line breaks on labels not recorded]. 1♂: N.Kamerun [Cameroon], Johann-Albrechtshöhe [Kumba, <named-content xmlns:xlink="http://www.w3.org/1999/xlink" content-type="dwc:verbatimCoordinates" xlink:type="simple">4°38′N 9°28′E</named-content>] (<abbrev xmlns:xlink="http://www.w3.org/1999/xlink" content-type="institution" xlink:title="Museum für Naturkunde formerly associated with Humboldt-Universität, Leibniz-Institut für Evolutions- und Biodiversitätsforschung, Berlin, Germany" xlink:type="simple">ZMHB</abbrev>). 1 ♂: 54-57 Ikorodu, Lagos State, Nigeria, 1 IX 71, M.A. Coines (<named-content xmlns:xlink="http://www.w3.org/1999/xlink" content-type="dwc:institutional_code" xlink:type="simple">CNC</named-content>). 1♂: Nigeria, Ife, 13-14 Sept 1977, S. Shinonaga. 2♂: same data but date 29-31 Aug 1977 (all in <named-content xmlns:xlink="http://www.w3.org/1999/xlink" content-type="dwc:institutional_code" xlink:type="simple">MZUR</named-content>, ex H. Shima collection). 1♂, 1♀: Uganda, Impenetrable Forest, S.W. Uganda, 27.1.72, A. Freidberg (<named-content xmlns:xlink="http://www.w3.org/1999/xlink" content-type="dwc:institutional_code" xlink:type="simple">TAU</named-content>).</p></tp:treatment-sec><tp:treatment-sec sec-type="Redescription"><title>Redescription.</title><p>
                <italic>Body length</italic>: 7.5–8.5 mm.</p><p>Male. <italic>Colouration</italic> (Fig. <xref ref-type="fig" rid="F10">10a, c</xref>): Head black or brownish-black in ground colour, covered with thick silver reflecting microtomentum. Scape and pedicel brownish-black; postpedicel mostly black, yellowish-brown at junction with pedicel. Palpus basally brown, shading into yellow apically. Postpronotum and notopleuron yellowish-brown in ground colour. Scutum mid-dorsally black, shading into yellowish around postpronotum, in front of scutellum and around transverse suture. The usual 4 dark presutural vittae of scutum very narrow and barely visible in posterodorsal view. Scutellum black basally, shading into yellowish on apical 1/2–3/4. Tegula black; basicosta varying from light brown to dark brown. Legs dark brown except for the brownish tibiae (colour is more pale at junction between femora and tibiae). Abdominal colouration distinctive (Fig. <xref ref-type="fig" rid="F10">10c</xref>), with conspicuous, sharply defined dark hind margins on tergites 3–5, basal parts of these tergites yellow microtomentose over pale ground colour (thus appearing golden-orange).</p><p>
                <italic>Head</italic> (Fig. <xref ref-type="fig" rid="F10">10a</xref>): Frons at its narrowest point 0.4–0.5 times as wide as compound eye in dorsal view. Inner vertical seta well developed, reclinate. Outer vertical seta short but distinct. Upper 3 frontal setae proclinate. Frontal setae descending to slightly above lower margin of pedicel. Fronto-orbital plate with erect, short, hair-like setulae. Two upper reclinate orbital setae (anterior one distinctly longer than second and slightly longer than ocellar seta). Parafacial at its narrowest point about 0.5 times as wide as postpedicel. Face and lower facial margin not visible in lateral view. Genal dilation well developed, though very narrow and visible only in ventral view. Gena very narrow, 0.02–0.04 times as high as compound eye. Postpedicel 3.0–3.9 times as long as pedicel. First and second aristomeres not longer than wide. Prementum 2–3 times as long as wide. Palpus sub-cylindrical to slightly enlarged distally.</p><p>
                <italic>Thorax</italic> (Fig. <xref ref-type="fig" rid="F10">10b</xref>): Anepimeral seta short but distinct. Anatergite bare below lower calypter. Posterior lappet of metathoracic spiracle visibly larger than anterior lappet. Medial margin of lower calypter more or less abutting lateral margin of scutellum. Wing membrane hyaline. Second costal segment ventrally bare. Costal spine not differentiated from other costal setulae. Vein R<sub>1</sub> bare. Base of R<sub>4+5</sub> with 2–4 short setulae. Fourth costal section longer than sixth. Section of M<sub>1</sub> between crossveins r-m and dm-m clearly longer than section between dm-m and bend of M<sub>1</sub>. Medial anterior surface of fore coxa bare. Preapical anterodorsal seta of fore tibia distinctly shorter than preapical dorsal seta. Hind tibia with 2 dorsal preapical setae. Preapical posteroventral seta of hind tibia shorter than preapical anteroventral seta. Hind tibia with regular, comb-like row of anterodorsal setae.</p><p>
                <italic>Abdomen</italic> (Fig. <xref ref-type="fig" rid="F10">10c</xref>): Tergite 5 about 0.8–0.9 times as long as tergite 4.</p><p>
                <italic>Male terminalia</italic>: Not examined.</p><p>Female (Fig. <xref ref-type="fig" rid="F10">10d</xref>) differs from male as follows.</p><p>Frons at its narrowest point 0.76 times as wide as compound eye in dorsal view. Postpedicel about 3 times as long as pedicel. Gena 0.06 times as high as compound eye. Palpus grossly clubbed; i.e., its maximum diameter about 1.5 times as wide as fore tibia at midlength. Abdomen mostly black in ground colour. Egg: macrotype, membranous (<tp:taxon-name><tp:taxon-name-part taxon-name-part-type="tribe">Eryciini</tp:taxon-name-part></tp:taxon-name> type).</p></tp:treatment-sec><tp:treatment-sec sec-type="Distribution"><title>Distribution.</title><p>Cameroon, D.R. Congo, Nigeria, Sierra Leone, Tanzania, Uganda.</p></tp:treatment-sec><tp:treatment-sec sec-type="Remarks"><title>Remarks.</title><p>
                <xref ref-type="bibr" rid="B265">Mesnil (1950b</xref>: 19–20) assigned two of Villeneuve’s Afrotropical species, <italic><tp:taxon-name><tp:taxon-name-part taxon-name-part-type="genus">Sturmia</tp:taxon-name-part> <tp:taxon-name-part taxon-name-part-type="species">aureiventris</tp:taxon-name-part></tp:taxon-name></italic> Villeneuve, 1910 and <italic><tp:taxon-name><tp:taxon-name-part taxon-name-part-type="genus">Carcelia</tp:taxon-name-part> <tp:taxon-name-part taxon-name-part-type="species">nudioculata</tp:taxon-name-part></tp:taxon-name></italic> Villeneuve, 1938, to <italic><tp:taxon-name><tp:taxon-name-part taxon-name-part-type="genus">Argyrophylax</tp:taxon-name-part></tp:taxon-name></italic> Brauer &amp; Bergenstamm, 1889. <xref ref-type="bibr" rid="B102">Crosskey (1980b)</xref> did not recognize <italic><tp:taxon-name><tp:taxon-name-part taxon-name-part-type="genus">Argyrophylax</tp:taxon-name-part></tp:taxon-name></italic> from the Afrotropical Region, returning <italic><tp:taxon-name><tp:taxon-name-part taxon-name-part-type="genus">Carcelia</tp:taxon-name-part> <tp:taxon-name-part taxon-name-part-type="species">nudioculata</tp:taxon-name-part></tp:taxon-name></italic> to <italic><tp:taxon-name><tp:taxon-name-part taxon-name-part-type="genus">Carcelia</tp:taxon-name-part></tp:taxon-name></italic> and treating <italic><tp:taxon-name><tp:taxon-name-part taxon-name-part-type="genus">Sturmia</tp:taxon-name-part> <tp:taxon-name-part taxon-name-part-type="species">aureiventris</tp:taxon-name-part></tp:taxon-name></italic> as an unplaced species of “<tp:taxon-name><tp:taxon-name-part taxon-name-part-type="tribe">Carceliini</tp:taxon-name-part></tp:taxon-name>”. <xref ref-type="bibr" rid="B103">Crosskey (1984</xref>: 277) keyed out <italic><tp:taxon-name><tp:taxon-name-part taxon-name-part-type="species">aureiventris</tp:taxon-name-part></tp:taxon-name></italic> (as “<tp:taxon-name>‘<tp:taxon-name-part taxon-name-part-type="genus">Argyrophylax</tp:taxon-name-part>’ <tp:taxon-name-part taxon-name-part-type="species">aureiventris</tp:taxon-name-part></tp:taxon-name>”) separately in his key to genera of <tp:taxon-name><tp:taxon-name-part taxon-name-part-type="tribe">Carceliini</tp:taxon-name-part></tp:taxon-name> and <tp:taxon-name><tp:taxon-name-part taxon-name-part-type="tribe">Anacamptomyiini</tp:taxon-name-part></tp:taxon-name>. Although Crosskey noted in his key that the species does not belong to <italic><tp:taxon-name><tp:taxon-name-part taxon-name-part-type="genus">Argyrophylax</tp:taxon-name-part></tp:taxon-name></italic>, he did not suggest an alternative placement.</p><p>The genus <italic><tp:taxon-name><tp:taxon-name-part taxon-name-part-type="genus">Argyrophylax</tp:taxon-name-part></tp:taxon-name></italic> is widespread in the Neotropical, Oriental and Australasian regions and a few species reach the southern Nearctic and eastern Palaearctic regions. The type species of <italic><tp:taxon-name><tp:taxon-name-part taxon-name-part-type="genus">Argyrophylax</tp:taxon-name-part></tp:taxon-name></italic> (the New World species <italic><tp:taxon-name><tp:taxon-name-part taxon-name-part-type="genus">Argyrophylax</tp:taxon-name-part> <tp:taxon-name-part taxon-name-part-type="species">albincisus</tp:taxon-name-part></tp:taxon-name></italic> (Wiedemann, 1830)), as well as other congeners of which the reproductive system has been examined, is characterized by a long and convoluted common oviduct retaining hundreds of microtype, plano-convex, fully embryonated eggs. Females of <italic><tp:taxon-name><tp:taxon-name-part taxon-name-part-type="genus">Afrophylax</tp:taxon-name-part> <tp:taxon-name-part taxon-name-part-type="species">aureiventris</tp:taxon-name-part></tp:taxon-name></italic> have a different reproductive strategy and lay macrotype membranous eggs and cannot be assigned to <italic><tp:taxon-name><tp:taxon-name-part taxon-name-part-type="genus">Argyrophylax</tp:taxon-name-part></tp:taxon-name></italic>. Moreover, we have determined that this species does not fit within the limits of an existing tachinid genus (see diagnosis) and propose for it the new genus <italic><tp:taxon-name><tp:taxon-name-part taxon-name-part-type="genus">Afrophylax</tp:taxon-name-part></tp:taxon-name></italic>.</p><!--PageBreak--></tp:treatment-sec><tp:treatment-sec><!--Section generated to contain objects referenced in tp:taxon-treatment.--><fig id="F10" position="float" orientation="portrait"><label>Figure 10.</label><caption><p>
          <italic><tp:taxon-name><tp:taxon-name-part taxon-name-part-type="genus">Afrophylax</tp:taxon-name-part></tp:taxon-name></italic> Cerretti &amp; O’Hara, gen. n. <bold>a–c</bold> <italic><tp:taxon-name><tp:taxon-name-part taxon-name-part-type="genus">Afrophylax</tp:taxon-name-part> <tp:taxon-name-part taxon-name-part-type="species">aureiventris</tp:taxon-name-part></tp:taxon-name></italic> (Villeneuve) (male, Nigeria, <named-content xmlns:xlink="http://www.w3.org/1999/xlink" content-type="dwc:institutional_code" xlink:type="simple">MZUR</named-content>) <bold>a</bold> head in lateral view <bold>b</bold> wing <bold>c</bold> abdomen in dorsal view <bold>d</bold> female of <italic><tp:taxon-name><tp:taxon-name-part taxon-name-part-type="genus">Afrophylax</tp:taxon-name-part> <tp:taxon-name-part taxon-name-part-type="species">aureiventris</tp:taxon-name-part></tp:taxon-name></italic>, habitus in lateral view (Uganda, <named-content xmlns:xlink="http://www.w3.org/1999/xlink" content-type="dwc:institutional_code" xlink:type="simple">TAU</named-content>).</p></caption><graphic xmlns:xlink="http://www.w3.org/1999/xlink" xlink:href="zookeys-575-001-g010.jpg" position="float" orientation="portrait" xlink:type="simple" id="oo_83247.jpg"/></fig></tp:treatment-sec><ref-list><ref id="B265"><mixed-citation xmlns:xlink="http://www.w3.org/1999/xlink" xlink:type="simple">
          <person-group><name name-style="western"><surname>Mesnil</surname><given-names>LP</given-names></name></person-group> (<year>1950b</year>) Notes sur les <tp:taxon-name><tp:taxon-name-part taxon-name-part-type="subtribe">Carceliina</tp:taxon-name-part></tp:taxon-name> (Dipt. <tp:taxon-name><tp:taxon-name-part taxon-name-part-type="family">Tachinidae</tp:taxon-name-part></tp:taxon-name>) et révision des espèces d’Afrique. Revue de Zoologie et de Botanique Africaines 43: 1–24.</mixed-citation></ref><ref id="B102"><mixed-citation xmlns:xlink="http://www.w3.org/1999/xlink" xlink:type="simple">
          <person-group><name name-style="western"><surname>Crosskey</surname><given-names>RW</given-names></name></person-group> (<year>1980b</year>) Family <tp:taxon-name><tp:taxon-name-part taxon-name-part-type="family">Tachinidae</tp:taxon-name-part></tp:taxon-name>, pp. 822–882. In: Crosskey RW (Ed), Catalogue of the <tp:taxon-name><tp:taxon-name-part taxon-name-part-type="order">Diptera</tp:taxon-name-part></tp:taxon-name> of the Afrotropical Region. British Museum (Natural History), London. 1437 pp.</mixed-citation></ref><ref id="B103"><mixed-citation xmlns:xlink="http://www.w3.org/1999/xlink" xlink:type="simple">
          <person-group><name name-style="western"><surname>Crosskey</surname><given-names>RW</given-names></name></person-group> (<year>1984</year>) Annotated keys to the genera of <tp:taxon-name><tp:taxon-name-part taxon-name-part-type="family">Tachinidae</tp:taxon-name-part></tp:taxon-name> (<tp:taxon-name><tp:taxon-name-part taxon-name-part-type="order">Diptera</tp:taxon-name-part></tp:taxon-name>) found in tropical and southern Africa. Annals of the Natal Museum 26: 189–337.</mixed-citation></ref></ref-list></tp:taxon-treatment>
