# Supplementary material for: Annotated catalogue of the Tachinidae (Insecta, Diptera) of the Afrotropical Region, with the description of seven new genera
Source: Zookeys. 2016 Mar 31;(575):1–344. doi: 10.3897/zookeys.575.6072 (PMC4829880; doi:10.3897/zookeys.575.6072)
Supplement: XML Treatment for Carceliathrix [file zookeys.575.6072-treatment8.xml]

<!DOCTYPE tp:taxon-treatment
  PUBLIC "-//TaxonX//DTD Taxonomic Treatment Publishing DTD v0 20100105//EN" "tax-treatment-NSO.dtd">
<tp:taxon-treatment xmlns:tp="http://www.plazi.org/taxpub"><tp:treatment-meta><kwd-group><label>Taxon classification</label><kwd><named-content content-type="kingdom">Animalia</named-content></kwd><kwd><named-content content-type="order">Diptera</named-content></kwd><kwd><named-content content-type="family">Tachinidae</named-content></kwd></kwd-group><mixed-citation publication-type="journal"><person-group><name><surname>O’Hara</surname><given-names>James E.</given-names></name><name><surname>Cerretti</surname><given-names>Pierfilippo</given-names></name></person-group><article-title>Annotated catalogue of the <tp:taxon-name><tp:taxon-name-part taxon-name-part-type="family">Tachinidae</tp:taxon-name-part></tp:taxon-name> (<tp:taxon-name><tp:taxon-name-part taxon-name-part-type="class">Insecta</tp:taxon-name-part></tp:taxon-name>, <tp:taxon-name><tp:taxon-name-part taxon-name-part-type="order">Diptera</tp:taxon-name-part></tp:taxon-name>) of the Afrotropical Region, with the description of seven new genera</article-title><source>Zookeys</source><day>31</day><month>3</month><year>2016</year><volume>2016</volume><issue>575</issue><fpage>1</fpage><lpage>344</lpage><pub-id pub-id-type="doi">10.3897/zookeys.575.6072</pub-id></mixed-citation></tp:treatment-meta><tp:nomenclature><tp:taxon-name>
                <tp:taxon-name-part taxon-name-part-type="genus">Carceliathrix</tp:taxon-name-part>
                <object-id xmlns:xlink="http://www.w3.org/1999/xlink" content-type="zoobank" xlink:type="simple">http://zoobank.org/C8625FED-27A0-4FA8-A088-1718F48F67EF</object-id>
              </tp:taxon-name><tp:taxon-authority>Cerretti &amp; O’Hara</tp:taxon-authority><tp:taxon-status xmlns:xlink="http://www.w3.org/1999/xlink" xlink:type="simple">gen. n.</tp:taxon-status><xref ref-type="fig" rid="F11">Fig. 11</xref><!--PageBreak--></tp:nomenclature><tp:treatment-sec sec-type="Type species"><title>Type species.</title><p>
                <italic><tp:taxon-name><tp:taxon-name-part taxon-name-part-type="genus">Phorocera</tp:taxon-name-part> <tp:taxon-name-part taxon-name-part-type="species">crassipalpis</tp:taxon-name-part></tp:taxon-name></italic> Villeneuve, 1938, by present designation.</p></tp:treatment-sec><tp:treatment-sec sec-type="Etymology"><title>Etymology.</title><p>The compound name <italic><tp:taxon-name><tp:taxon-name-part taxon-name-part-type="genus">Carceliathrix</tp:taxon-name-part></tp:taxon-name></italic> is formed from the generic name <italic><tp:taxon-name><tp:taxon-name-part taxon-name-part-type="genus">Carcelia</tp:taxon-name-part></tp:taxon-name></italic> Robineau-Desvoidy and the Greek noun <italic>thrix</italic> (meaning hair). <italic><tp:taxon-name><tp:taxon-name-part taxon-name-part-type="genus">Carceliathrix</tp:taxon-name-part></tp:taxon-name></italic> resembles <italic><tp:taxon-name><tp:taxon-name-part taxon-name-part-type="genus">Carcelia</tp:taxon-name-part></tp:taxon-name></italic> in possessing a narrow gena and a setose posterodorsal margin of the hind coxa. The suffix <italic>thrix</italic> refers to the row of setae on the facial ridge.</p></tp:treatment-sec><tp:treatment-sec sec-type="Diagnosis"><title>Diagnosis.</title><p>Compound eye covered with thick, long ommatrichia (each ommatrichium clearly longer than diameter of 3 eye facets). Frontal vitta normally developed, about 1/2–2/3 as wide as fronto-orbital plate measured at midlength. Ocellar seta well developed, proclinate. No proclinate orbital setae in male, 2 in female. Parafacial bare. Facial ridge convex, with a row of strong, downcurved setae above vibrissa, on lower 1/2–2/3 of its length (Fig. <xref ref-type="fig" rid="F11">11a–c</xref>). Lower facial margin not visible in lateral view. Lower occiput and postgena covered with mostly pale hair-like setulae. Vibrissa arising at level of lower facial margin. Arista apparently bare; arista thickened on proximal 1/4–2/5. Palpus slightly clavate. Prosternum with at least 3 setulae along lateral margin. Proepisternal depression bare. Proepisternal seta present. Postpronotum with 4 setae, the 3 strongest arranged in a triangle. Scutum with 1 + 3 postsutural intra-alar setae; 3 + 4 dorsocentral setae. First postsutural supra-alar seta longer than notopleural setae and longer and stronger than first postsutural intra-alar seta. Katepimeron bare. Three katepisternal setae (2+1). Scutellum with 4 pairs of marginal setae and 1 pair of discal setae: apical setae crossed, horizontal or slightly tilted upwards by at most 30° to horizontal. Wing cell r<sub>4+5</sub> open. Mid tibia with 1–5 anterodorsal setae and a strong submedian ventral seta. Hind coxa with 1 or more short setae arising posterodorsally (Fig. <xref ref-type="fig" rid="F11">11a–b</xref>). Mid-dorsal depression of abdominal syntergite 1+2 reaching posterior margin of syntergite. Syntergite 1+2 and tergite 3 with 1 pair of median marginal setae. Tergite 4 with a complete row of marginal setae. Tergites 3 and 4 with several robust, short median discal setae or setulae irregularly dispersed, sometimes barely distinguishable from general erect setulae.</p><fig id="F11" position="float" orientation="portrait"><label>Figure 11.</label><caption><p>
          <italic><tp:taxon-name><tp:taxon-name-part taxon-name-part-type="genus">Carceliathrix</tp:taxon-name-part></tp:taxon-name></italic> Cerretti &amp; O’Hara, gen. n. <bold>a</bold> male habitus in lateral view of <italic><tp:taxon-name><tp:taxon-name-part taxon-name-part-type="genus">Carceliathrix</tp:taxon-name-part> <tp:taxon-name-part taxon-name-part-type="species">crassipalpis</tp:taxon-name-part></tp:taxon-name></italic> (Villeneuve) (lectotype, <named-content xmlns:xlink="http://www.w3.org/1999/xlink" content-type="dwc:institutional_code" xlink:type="simple">MRAC</named-content>) <bold>b</bold> female habitus in lateral view of <italic><tp:taxon-name><tp:taxon-name-part taxon-name-part-type="genus">Carceliathrix</tp:taxon-name-part></tp:taxon-name></italic> sp. 2 (South Africa, <named-content xmlns:xlink="http://www.w3.org/1999/xlink" content-type="dwc:institutional_code" xlink:type="simple">NMB</named-content>) <bold>c</bold> female head in lateral view of <italic><tp:taxon-name><tp:taxon-name-part taxon-name-part-type="genus">Carceliathrix</tp:taxon-name-part></tp:taxon-name></italic> sp. 2 <bold>d</bold> male abdomen in dorsal view of <italic><tp:taxon-name><tp:taxon-name-part taxon-name-part-type="genus">Carceliathrix</tp:taxon-name-part></tp:taxon-name></italic> sp. 1 (Namibia, <named-content xmlns:xlink="http://www.w3.org/1999/xlink" content-type="dwc:institutional_code" xlink:type="simple">NMNW</named-content>) <bold>e</bold> female abdomen in dorsal view of <italic><tp:taxon-name><tp:taxon-name-part taxon-name-part-type="genus">Carceliathrix</tp:taxon-name-part></tp:taxon-name></italic> sp. 2.</p></caption><graphic xmlns:xlink="http://www.w3.org/1999/xlink" xlink:href="zookeys-575-001-g011.jpg" position="float" orientation="portrait" xlink:type="simple" id="oo_83248.jpg"/></fig></tp:treatment-sec><tp:treatment-sec sec-type="Remarks"><title>Remarks.</title><p>A convex facial ridge characterized by having a row of strong, downcurved setae on lower 1/2−2/3 is the main, probably derived, character state that separates <italic><tp:taxon-name><tp:taxon-name-part taxon-name-part-type="genus">Carceliathrix</tp:taxon-name-part></tp:taxon-name></italic> from the widespread and speciose genus <italic><tp:taxon-name><tp:taxon-name-part taxon-name-part-type="genus">Carcelia</tp:taxon-name-part></tp:taxon-name></italic>. However, the compound eye covered with long ommatrichia, a narrow gena and setose facial ridge are traits shared by the anacamptomyiine genera <italic><tp:taxon-name><tp:taxon-name-part taxon-name-part-type="genus">Anacamptomyia</tp:taxon-name-part></tp:taxon-name></italic> and <italic><tp:taxon-name><tp:taxon-name-part taxon-name-part-type="genus">Parapales</tp:taxon-name-part></tp:taxon-name></italic> from which <italic><tp:taxon-name><tp:taxon-name-part taxon-name-part-type="genus">Carceliathrix</tp:taxon-name-part></tp:taxon-name></italic> is readily distinguished by having strong and proclinate ocellar setae, frontal vitta at least 1/2 as wide as width of fronto-orbital plate, postpronotum with the 3 strongest setae arranged in a triangle, and male without sexual patches on the abdominal tergites. We have determined that <italic><tp:taxon-name><tp:taxon-name-part taxon-name-part-type="genus">Phorocera</tp:taxon-name-part> <tp:taxon-name-part taxon-name-part-type="species">crassipalpis</tp:taxon-name-part></tp:taxon-name></italic> Villeneuve and the two probably undescribed species from Namibia (sp. 1) and South Africa (sp. 2) listed below do not fit within the limits of an existing genus and propose for them the new genus <italic><tp:taxon-name><tp:taxon-name-part taxon-name-part-type="genus">Carceliathrix</tp:taxon-name-part></tp:taxon-name></italic>.</p><!--PageBreak--></tp:treatment-sec></tp:taxon-treatment>
