# Supplementary material for: Annotated catalogue of the Tachinidae (Insecta, Diptera) of the Afrotropical Region, with the description of seven new genera
Source: Zookeys. 2016 Mar 31;(575):1–344. doi: 10.3897/zookeys.575.6072 (PMC4829880; doi:10.3897/zookeys.575.6072)
Supplement: XML Treatment for Carceliathrix crassipalpis [file zookeys.575.6072-treatment9.xml]

<!DOCTYPE tp:taxon-treatment
  PUBLIC "-//TaxonX//DTD Taxonomic Treatment Publishing DTD v0 20100105//EN" "tax-treatment-NSO.dtd">
<tp:taxon-treatment xmlns:tp="http://www.plazi.org/taxpub"><tp:treatment-meta><kwd-group><label>Taxon classification</label><kwd><named-content content-type="kingdom">Animalia</named-content></kwd><kwd><named-content content-type="order">Diptera</named-content></kwd><kwd><named-content content-type="family">Tachinidae</named-content></kwd></kwd-group><mixed-citation publication-type="journal"><person-group><name><surname>O’Hara</surname><given-names>James E.</given-names></name><name><surname>Cerretti</surname><given-names>Pierfilippo</given-names></name></person-group><article-title>Annotated catalogue of the <tp:taxon-name><tp:taxon-name-part taxon-name-part-type="family">Tachinidae</tp:taxon-name-part></tp:taxon-name> (<tp:taxon-name><tp:taxon-name-part taxon-name-part-type="class">Insecta</tp:taxon-name-part></tp:taxon-name>, <tp:taxon-name><tp:taxon-name-part taxon-name-part-type="order">Diptera</tp:taxon-name-part></tp:taxon-name>) of the Afrotropical Region, with the description of seven new genera</article-title><source>Zookeys</source><day>31</day><month>3</month><year>2016</year><volume>2016</volume><issue>575</issue><fpage>1</fpage><lpage>344</lpage><pub-id pub-id-type="doi">10.3897/zookeys.575.6072</pub-id></mixed-citation></tp:treatment-meta><tp:nomenclature><tp:taxon-name>
                <tp:taxon-name-part taxon-name-part-type="genus">Carceliathrix</tp:taxon-name-part>
                <tp:taxon-name-part taxon-name-part-type="species">crassipalpis</tp:taxon-name-part>
              </tp:taxon-name><tp:taxon-authority>(Villeneuve, 1938)</tp:taxon-authority><tp:taxon-status xmlns:xlink="http://www.w3.org/1999/xlink" xlink:type="simple">comb. n.</tp:taxon-status><xref ref-type="fig" rid="F11">Fig. 11a</xref></tp:nomenclature><tp:treatment-sec sec-type="type material"><title>Type material examined.</title><p>Lectotype ♂ (<named-content xmlns:xlink="http://www.w3.org/1999/xlink" content-type="dwc:institutional_code" xlink:type="simple">MRAC</named-content>) and paralectotype ♀ (<named-content xmlns:xlink="http://www.w3.org/1999/xlink" content-type="dwc:institutional_code" xlink:type="simple">CNC</named-content>), as designated above in Lectotype Designations section.</p></tp:treatment-sec><tp:treatment-sec sec-type="Redescription"><title>Redescription.</title><p>
                <italic>Body length</italic>: 5.6–7.0 mm.</p><p>Male. <italic>Colouration</italic>: Head black or brownish-black in ground colour, covered with silver reflecting microtomentum. Pedicel brownish-black, postpedicel black. Palpus proximally brown, shading into yellow distally. Scutum black in ground colour, with 4 dark presutural vittae, lateral pair triangular, median pair very narrow (about 1/7–1/6 as wide as microtomentose band between them). Scutellum mainly black, shading into reddish-brown apically. Tegula black; basicosta dark brown. Legs dark brown except for the brownish tibiae. Abdomen black, with bands of microtomentum covering about proximal half of tergites 3, 4 and 5.</p><p>
                <italic>Head</italic> (Fig. <xref ref-type="fig" rid="F11">11a</xref>): Frons at its narrowest point 0.9 times as wide as compound eye in dorsal view. Inner vertical seta well developed, reclinate. Outer vertical seta present but barely distinguishable from postocular setae. Frontal setae descending slightly below base of arista. Fronto-orbital plate with a few scattered hair-like setulae. Two upper reclinate orbital setae of approximately the same size. Parafacial at its narrowest point about 0.4 times as wide as postpedicel. Face and lower facial margin not visible in lateral view. Genal dilation well developed. Upper occiput without black setulae behind postocular row. Gena very narrow, about 0.1 times as high as compound eye. Postpedicel 4.0–5.5 times as long as pedicel. First and second aristomeres not longer than wide. Prementum 2–3 times as long as wide. Palpus slightly enlarged distally, dorsoventrally flattened.</p><p>
                <italic>Thorax</italic>: Scutum with 3 + 3 acrostichal setae; 3 posthumeral setae. Anepimeral seta well developed. Lateral scutellar setae about 3/5 as long as subapical setae. Anatergite bare below lower calypter. Posterior lappet of metathoracic spiracle visibly larger than anterior lappet. Medial margin of lower calypter more or less abutting lateral margin of scutellum. Wing membrane hyaline (both wings badly damaged in the lectotype). Second costal segment ventrally bare. Costal spine not differentiated from other costal setulae. Vein R<sub>1</sub> bare. Base of R<sub>4+5</sub> with 3 short setulae. Medial anterior surface of fore coxa bare. Preapical anterodorsal seta of fore tibia distinctly shorter than preapical dorsal seta. Hind tibia with 2 dorsal preapical setae. Preapical posteroventral seta of hind tibia shorter than preapical anteroventral seta. Anterodorsal setae of hind tibia irregular in length and thickness.</p><p>
                <italic>Abdomen</italic>: Tergite 5 about 0.8 times as long as tergite 4.</p><p>
                <italic>Male terminalia</italic>: Not examined.</p><p>Female differs from male as follows.</p><p>Outer vertical seta well developed. Wing features not examined (both wings missing in paralectotype).</p></tp:treatment-sec><tp:treatment-sec sec-type="Distribution"><title>Distribution.</title><p>D.R. Congo.</p></tp:treatment-sec><tp:treatment-sec sec-type="Remarks"><title>Remarks.</title><p>
                <xref ref-type="bibr" rid="B500">Villeneuve (1938c</xref>: 2) described <italic><tp:taxon-name><tp:taxon-name-part taxon-name-part-type="species">crassipalpis</tp:taxon-name-part></tp:taxon-name></italic> within a broadly defined <italic><tp:taxon-name><tp:taxon-name-part taxon-name-part-type="genus">Phorocera</tp:taxon-name-part></tp:taxon-name></italic>. The species was left unplaced in the “<tp:taxon-name><tp:taxon-name-part taxon-name-part-type="tribe">Carceliini</tp:taxon-name-part></tp:taxon-name>” (= <tp:taxon-name><tp:taxon-name-part taxon-name-part-type="tribe">Eryciini</tp:taxon-name-part></tp:taxon-name>, in part) by <xref ref-type="bibr" rid="B102">Crosskey (1980b</xref>: 867) and was not keyed or discussed by <xref ref-type="bibr" rid="B103">Crosskey (1984)</xref>. We recognize it as belonging to our new genus, <italic><tp:taxon-name><tp:taxon-name-part taxon-name-part-type="genus">Carceliathrix</tp:taxon-name-part></tp:taxon-name></italic>, and record below two additional species that we do not describe at this time due to the paucity of material. Based on present evidence this genus is known from these three species and is recorded from D.R. Congo, Namibia and South Africa.</p></tp:treatment-sec><tp:treatment-sec><!--Section generated to contain objects referenced in tp:taxon-treatment.--><fig id="F11" position="float" orientation="portrait"><label>Figure 11.</label><caption><p>
          <italic><tp:taxon-name><tp:taxon-name-part taxon-name-part-type="genus">Carceliathrix</tp:taxon-name-part></tp:taxon-name></italic> Cerretti &amp; O’Hara, gen. n. <bold>a</bold> male habitus in lateral view of <italic><tp:taxon-name><tp:taxon-name-part taxon-name-part-type="genus">Carceliathrix</tp:taxon-name-part> <tp:taxon-name-part taxon-name-part-type="species">crassipalpis</tp:taxon-name-part></tp:taxon-name></italic> (Villeneuve) (lectotype, <named-content xmlns:xlink="http://www.w3.org/1999/xlink" content-type="dwc:institutional_code" xlink:type="simple">MRAC</named-content>) <bold>b</bold> female habitus in lateral view of <italic><tp:taxon-name><tp:taxon-name-part taxon-name-part-type="genus">Carceliathrix</tp:taxon-name-part></tp:taxon-name></italic> sp. 2 (South Africa, <named-content xmlns:xlink="http://www.w3.org/1999/xlink" content-type="dwc:institutional_code" xlink:type="simple">NMB</named-content>) <bold>c</bold> female head in lateral view of <italic><tp:taxon-name><tp:taxon-name-part taxon-name-part-type="genus">Carceliathrix</tp:taxon-name-part></tp:taxon-name></italic> sp. 2 <bold>d</bold> male abdomen in dorsal view of <italic><tp:taxon-name><tp:taxon-name-part taxon-name-part-type="genus">Carceliathrix</tp:taxon-name-part></tp:taxon-name></italic> sp. 1 (Namibia, <named-content xmlns:xlink="http://www.w3.org/1999/xlink" content-type="dwc:institutional_code" xlink:type="simple">NMNW</named-content>) <bold>e</bold> female abdomen in dorsal view of <italic><tp:taxon-name><tp:taxon-name-part taxon-name-part-type="genus">Carceliathrix</tp:taxon-name-part></tp:taxon-name></italic> sp. 2.</p></caption><graphic xmlns:xlink="http://www.w3.org/1999/xlink" xlink:href="zookeys-575-001-g011.jpg" position="float" orientation="portrait" xlink:type="simple" id="oo_83248.jpg"/></fig></tp:treatment-sec><ref-list><ref id="B500"><mixed-citation xmlns:xlink="http://www.w3.org/1999/xlink" xlink:type="simple">
          <person-group><name name-style="western"><surname>Villeneuve</surname><given-names>J</given-names></name></person-group> (<year>1938c</year>) Myodaires africains (notes et espèces inédites). Bulletin du Musée Royal d’Histoire Naturelle de Belgique 14 (38): 1–16.</mixed-citation></ref><ref id="B102"><mixed-citation xmlns:xlink="http://www.w3.org/1999/xlink" xlink:type="simple">
          <person-group><name name-style="western"><surname>Crosskey</surname><given-names>RW</given-names></name></person-group> (<year>1980b</year>) Family <tp:taxon-name><tp:taxon-name-part taxon-name-part-type="family">Tachinidae</tp:taxon-name-part></tp:taxon-name>, pp. 822–882. In: Crosskey RW (Ed), Catalogue of the <tp:taxon-name><tp:taxon-name-part taxon-name-part-type="order">Diptera</tp:taxon-name-part></tp:taxon-name> of the Afrotropical Region. British Museum (Natural History), London. 1437 pp.</mixed-citation></ref><ref id="B103"><mixed-citation xmlns:xlink="http://www.w3.org/1999/xlink" xlink:type="simple">
          <person-group><name name-style="western"><surname>Crosskey</surname><given-names>RW</given-names></name></person-group> (<year>1984</year>) Annotated keys to the genera of <tp:taxon-name><tp:taxon-name-part taxon-name-part-type="family">Tachinidae</tp:taxon-name-part></tp:taxon-name> (<tp:taxon-name><tp:taxon-name-part taxon-name-part-type="order">Diptera</tp:taxon-name-part></tp:taxon-name>) found in tropical and southern Africa. Annals of the Natal Museum 26: 189–337.</mixed-citation></ref></ref-list></tp:taxon-treatment>
