# Supplementary material for: Annotated catalogue of the Tachinidae (Insecta, Diptera) of the Afrotropical Region, with the description of seven new genera
Source: Zookeys. 2016 Mar 31;(575):1–344. doi: 10.3897/zookeys.575.6072 (PMC4829880; doi:10.3897/zookeys.575.6072)
Supplement: XML Treatment for Carceliathrix sp. 1 [file zookeys.575.6072-treatment10.xml]

<!DOCTYPE tp:taxon-treatment
  PUBLIC "-//TaxonX//DTD Taxonomic Treatment Publishing DTD v0 20100105//EN" "tax-treatment-NSO.dtd">
<tp:taxon-treatment xmlns:tp="http://www.plazi.org/taxpub"><tp:treatment-meta><kwd-group><label>Taxon classification</label><kwd><named-content content-type="kingdom">Animalia</named-content></kwd><kwd><named-content content-type="order">Diptera</named-content></kwd><kwd><named-content content-type="family">Tachinidae</named-content></kwd></kwd-group><mixed-citation publication-type="journal"><person-group><name><surname>O’Hara</surname><given-names>James E.</given-names></name><name><surname>Cerretti</surname><given-names>Pierfilippo</given-names></name></person-group><article-title>Annotated catalogue of the <tp:taxon-name><tp:taxon-name-part taxon-name-part-type="family">Tachinidae</tp:taxon-name-part></tp:taxon-name> (<tp:taxon-name><tp:taxon-name-part taxon-name-part-type="class">Insecta</tp:taxon-name-part></tp:taxon-name>, <tp:taxon-name><tp:taxon-name-part taxon-name-part-type="order">Diptera</tp:taxon-name-part></tp:taxon-name>) of the Afrotropical Region, with the description of seven new genera</article-title><source>Zookeys</source><day>31</day><month>3</month><year>2016</year><volume>2016</volume><issue>575</issue><fpage>1</fpage><lpage>344</lpage><pub-id pub-id-type="doi">10.3897/zookeys.575.6072</pub-id></mixed-citation></tp:treatment-meta><tp:nomenclature><tp:taxon-name>
                <tp:taxon-name-part taxon-name-part-type="genus">Carceliathrix</tp:taxon-name-part>
                <tp:taxon-name-part taxon-name-part-type="species">sp. 1</tp:taxon-name-part>
              </tp:taxon-name><xref ref-type="fig" rid="F11">Fig. 11d</xref><!--PageBreak--></tp:nomenclature><tp:treatment-sec sec-type="material"><title>Material examined.</title><p>1♂: “Namibia: RUNDU DIST./ Mile46/<named-content xmlns:xlink="http://www.w3.org/1999/xlink" content-type="dwc:verbatimCoordinates" xlink:type="simple">18°18′39″S 19°15′29″E</named-content>/ 25–27.iii.2003/ A.H. Kirk-Spriggs/ Malaise traps”; “Namibian National/ Insect Collection,/ National Museum,/ P.O. Box 1203,/ Windhoek, Namibia” (<named-content xmlns:xlink="http://www.w3.org/1999/xlink" content-type="dwc:institutional_code" xlink:type="simple">NMNW</named-content>).</p><!--PageBreak--></tp:treatment-sec><tp:treatment-sec><!--Section generated to contain objects referenced in tp:taxon-treatment.--><fig id="F11" position="float" orientation="portrait"><label>Figure 11.</label><caption><p>
          <italic><tp:taxon-name><tp:taxon-name-part taxon-name-part-type="genus">Carceliathrix</tp:taxon-name-part></tp:taxon-name></italic> Cerretti &amp; O’Hara, gen. n. <bold>a</bold> male habitus in lateral view of <italic><tp:taxon-name><tp:taxon-name-part taxon-name-part-type="genus">Carceliathrix</tp:taxon-name-part> <tp:taxon-name-part taxon-name-part-type="species">crassipalpis</tp:taxon-name-part></tp:taxon-name></italic> (Villeneuve) (lectotype, <named-content xmlns:xlink="http://www.w3.org/1999/xlink" content-type="dwc:institutional_code" xlink:type="simple">MRAC</named-content>) <bold>b</bold> female habitus in lateral view of <italic><tp:taxon-name><tp:taxon-name-part taxon-name-part-type="genus">Carceliathrix</tp:taxon-name-part></tp:taxon-name></italic> sp. 2 (South Africa, <named-content xmlns:xlink="http://www.w3.org/1999/xlink" content-type="dwc:institutional_code" xlink:type="simple">NMB</named-content>) <bold>c</bold> female head in lateral view of <italic><tp:taxon-name><tp:taxon-name-part taxon-name-part-type="genus">Carceliathrix</tp:taxon-name-part></tp:taxon-name></italic> sp. 2 <bold>d</bold> male abdomen in dorsal view of <italic><tp:taxon-name><tp:taxon-name-part taxon-name-part-type="genus">Carceliathrix</tp:taxon-name-part></tp:taxon-name></italic> sp. 1 (Namibia, <named-content xmlns:xlink="http://www.w3.org/1999/xlink" content-type="dwc:institutional_code" xlink:type="simple">NMNW</named-content>) <bold>e</bold> female abdomen in dorsal view of <italic><tp:taxon-name><tp:taxon-name-part taxon-name-part-type="genus">Carceliathrix</tp:taxon-name-part></tp:taxon-name></italic> sp. 2.</p></caption><graphic xmlns:xlink="http://www.w3.org/1999/xlink" xlink:href="zookeys-575-001-g011.jpg" position="float" orientation="portrait" xlink:type="simple" id="oo_83248.jpg"/></fig></tp:treatment-sec></tp:taxon-treatment>
