# Supplementary material for: Annotated catalogue of the Tachinidae (Insecta, Diptera) of the Afrotropical Region, with the description of seven new genera
Source: Zookeys. 2016 Mar 31;(575):1–344. doi: 10.3897/zookeys.575.6072 (PMC4829880; doi:10.3897/zookeys.575.6072)
Supplement: XML Treatment for Myxophryxe longirostris [file zookeys.575.6072-treatment13.xml]

<!DOCTYPE tp:taxon-treatment
  PUBLIC "-//TaxonX//DTD Taxonomic Treatment Publishing DTD v0 20100105//EN" "tax-treatment-NSO.dtd">
<tp:taxon-treatment xmlns:tp="http://www.plazi.org/taxpub"><tp:treatment-meta><kwd-group><label>Taxon classification</label><kwd><named-content content-type="kingdom">Animalia</named-content></kwd><kwd><named-content content-type="order">Diptera</named-content></kwd><kwd><named-content content-type="family">Tachinidae</named-content></kwd></kwd-group><mixed-citation publication-type="journal"><person-group><name><surname>O’Hara</surname><given-names>James E.</given-names></name><name><surname>Cerretti</surname><given-names>Pierfilippo</given-names></name></person-group><article-title>Annotated catalogue of the <tp:taxon-name><tp:taxon-name-part taxon-name-part-type="family">Tachinidae</tp:taxon-name-part></tp:taxon-name> (<tp:taxon-name><tp:taxon-name-part taxon-name-part-type="class">Insecta</tp:taxon-name-part></tp:taxon-name>, <tp:taxon-name><tp:taxon-name-part taxon-name-part-type="order">Diptera</tp:taxon-name-part></tp:taxon-name>) of the Afrotropical Region, with the description of seven new genera</article-title><source>Zookeys</source><day>31</day><month>3</month><year>2016</year><volume>2016</volume><issue>575</issue><fpage>1</fpage><lpage>344</lpage><pub-id pub-id-type="doi">10.3897/zookeys.575.6072</pub-id></mixed-citation></tp:treatment-meta><tp:nomenclature><tp:taxon-name>
                <tp:taxon-name-part taxon-name-part-type="genus">Myxophryxe</tp:taxon-name-part>
                <tp:taxon-name-part taxon-name-part-type="species">longirostris</tp:taxon-name-part>
              </tp:taxon-name><tp:taxon-authority>(Villeneuve, 1938)</tp:taxon-authority><tp:taxon-status xmlns:xlink="http://www.w3.org/1999/xlink" xlink:type="simple">comb. n.</tp:taxon-status><xref ref-type="fig" rid="F12">Figs 12a–b</xref><xref ref-type="fig" rid="F13">, 13c</xref><!--PageBreak--></tp:nomenclature><tp:treatment-sec sec-type="type material"><title>Type material examined.</title><p>Holotype ♂ of <italic><tp:taxon-name><tp:taxon-name-part taxon-name-part-type="genus">Phorocera</tp:taxon-name-part> <tp:taxon-name-part taxon-name-part-type="species">majestica</tp:taxon-name-part></tp:taxon-name></italic> Curran: “New Hanover/ Natal N.29.14/ C.B. Hardenberg”; “<tp:taxon-name><tp:taxon-name-part taxon-name-part-type="genus">Phorocera</tp:taxon-name-part></tp:taxon-name>/ <tp:taxon-name><tp:taxon-name-part taxon-name-part-type="species">majestica</tp:taxon-name-part></tp:taxon-name>/ Curran ♂/ Holotype” [red label]; “HOLOTYPE/ <named-content xmlns:xlink="http://www.w3.org/1999/xlink" content-type="dwc:institutional_code" xlink:type="simple">SANC</named-content>/ TYPHO0059”; “<tp:taxon-name><tp:taxon-name-part taxon-name-part-type="genus">Myxogaedia</tp:taxon-name-part></tp:taxon-name>/ <tp:taxon-name><tp:taxon-name-part taxon-name-part-type="species">majestica</tp:taxon-name-part></tp:taxon-name> (Curran)/ R.W. Crosskey det. 1964/ possibly same as/ <tp:taxon-name><tp:taxon-name-part taxon-name-part-type="species">longirostris</tp:taxon-name-part></tp:taxon-name> Vill.” (<named-content xmlns:xlink="http://www.w3.org/1999/xlink" content-type="dwc:institutional_code" xlink:type="simple">SANC</named-content>).</p></tp:treatment-sec><tp:treatment-sec sec-type="material"><title>Other material examined.</title><p>1♂: “Marley/ n. 15/ 1824.[two illegible letters here]/ Krantz K [Krantzkloof]” [handwritten label]; “<tp:taxon-name><tp:taxon-name-part taxon-name-part-type="genus">Chlorolydella</tp:taxon-name-part></tp:taxon-name>/ <tp:taxon-name><tp:taxon-name-part taxon-name-part-type="species">longirostris</tp:taxon-name-part></tp:taxon-name> Villen./ L.P. Mesnil det., 1969”; “TYPE” [red label]; “EX/ L.-P. MESNIL/ COLLECTION 1970” (<named-content xmlns:xlink="http://www.w3.org/1999/xlink" content-type="dwc:institutional_code" xlink:type="simple">CNC</named-content>).</p></tp:treatment-sec><tp:treatment-sec sec-type="Redescription"><title>Redescription.</title><p>
                <italic>Body length</italic>: 8.1–9.6 mm.</p><p>Male. <italic>Colouration</italic> (Fig. <xref ref-type="fig" rid="F12">12a</xref>): Head ground colour black except genal groove, face, facial ridge and frontal vitta which are red. Head covered with whitish-grey reflecting microtomentum. Scape, pedicel and arista brownish-black; postpedicel black. Palpus yellow. Thorax black (only tip of scutellum dark red), covered with light grey reflecting microtomentum. Presutural area of scutum with 4, well defined, dark vittae; postsutural area of scutum, when viewed from behind, with 5 dark vittae, 3 vittae (i.e., lateral pair continuous with those on presutural area and 1 mid-dorsal) extending along entire length of postsutural area and 2 on anterior portion only and continuous with median pair on presutural area. Femora and tarsi black, tibiae mostly red but darkened ventrally near junction with femur and tarsus. Tegula black; basicosta reddish-brown. Wing membrane hyaline. Abdomen mostly black, entirely covered with dense, irregularly tessellate, grey, reflecting microtomentum.</p><p>
                <italic>Head</italic> (Fig. <xref ref-type="fig" rid="F12">12a–b</xref>): Frons 1.3–1.5 times as wide as compound eye in dorsal view. Inner and outer vertical setae long and robust (outer vertical seta lateroclinate). Ocellar seta strong, proclinate. Fronto-orbital plate with a row of 7–8 frontal setae and 2 irregular rows of medioclinate setulae lateral to frontal setae. Frontal setae descending slightly below level of base of arista. Two upper reclinate orbital setae. Proclinate orbital setae absent. Parafacial flat, at its narrowest point about 1.5 times as wide as width of postpedicel. Facial ridge straight, with 1 row of robust, erect setae on lower 5/6; longest setae of facial ridge distinctly longer that width of postpedicel. Face concave. Postpedicel about 5 times as long as pedicel. Arista apparently bare, thickened on basal 1/2–2/3. First aristomere shorter than wide; second aristomere about as long as wide. Genal dilation well developed. Gena in profile about 0.25 times as high as compound eye. Occiput slightly convex. Lower occiput and postgena almost entirely covered with fine, pale setae. Palpus narrow, sub-cylindrical, 0.7 times as long as postpedicel. Prementum slender, 0.7–0.8 times as long as height of head; labella narrow and apically pointed.</p><p>
                <italic>Thorax</italic>: Four postpronotal setae, the 3 strong, basal setae arranged in a straight line; 1 strong anterior seta arising between inner and mid basal setae. Scutum with 3 + 3 acrostichal setae; 3 + 4 dorsocentral setae; 1 + 3 intra-alar setae; 1 or 2 inner and 1 outer posthumeral setae (as in Fig. <xref ref-type="fig" rid="F14">14a</xref>); 1 + 3 supra-alar setae (first postsutural supra-<!--PageBreak-->alar seta longer than first postsutural dorsocentral seta and longer than notopleural setae); notopleuron with 2 strong setae, subequal in size; postalar callus with 2 or 3 setae (if 3, then 1 is weaker than notopleural setae). Anatergite bare. Prosternum with several long setulae on lateral margin. Proepisternal depression bare. Katepimeron with 3–5 relatively long setulae on anterior 1/2–3/4. Three katepisternal setae (2+1) (Fig. <xref ref-type="fig" rid="F12">12a</xref>). Anterior and posterior lappets of metathoracic spiracle unequal in size (posterior lappet larger, operculum-like). Scutellum with 1 pair of crossed apical setae (standing almost horizontal), about 2/3 as long as subapical setae; 1 pair of subapical setae, 1 pair of lateral setae, and 1 pair of basal setae (a second smaller pair present in the holotype of <italic><tp:taxon-name><tp:taxon-name-part taxon-name-part-type="genus">Phorocera</tp:taxon-name-part> <tp:taxon-name-part taxon-name-part-type="species">majestica</tp:taxon-name-part></tp:taxon-name></italic> Curran); lateral and basal setae subequal in size; 1 or 2 pairs of widely separated discal setae.</p><p>
                <italic>Legs</italic>: Fore tibia with 2 posterior setae. Preapical anterodorsal seta of fore tibia distinctly shorter than preapical dorsal seta. Fore claws at most as long as fifth tarsomere. Mid tibia with 2 anterodorsal setae. Submedian ventral seta of mid tibia present. Hind tibia with several anterodorsal setae, irregular in size (i.e., not forming a regular comb-like row). Preapical posteroventral seta of hind tibia distinctly shorter than preapical anteroventral seta. Hind tibia with 2 dorsal preapical setae.</p><p>
                <italic>Wing</italic>: Costal spine virtually indistinguishable from general costal setulae. Vein R<sub>4+5</sub> with 3 setulae at base. Bend of vein M<sub>1</sub> nearly right-angled; wing membrane weakly creased for a short distance distal to bend in the holotype of <italic><tp:taxon-name><tp:taxon-name-part taxon-name-part-type="genus">Phorocera</tp:taxon-name-part> <tp:taxon-name-part taxon-name-part-type="species">majestica</tp:taxon-name-part></tp:taxon-name></italic>. Second costal section ventrally with a few setulae (only 1 on one side, probably not constant). Fourth costal section longer than sixth. Section of M<sub>1</sub> between crossveins r-m and dm-m clearly longer than section between dm-m and bend of M<sub>1</sub>. Section of M<sub>1</sub> between dm-m and bend of M<sub>1</sub> shorter than postangular section of M<sub>1</sub>. Cell r<sub>4+5</sub> narrowly open at wing margin. Wing membrane uniformly covered with microscopic setulae.</p><p>
                <italic>Abdomen</italic> (Figs <xref ref-type="fig" rid="F12">12a</xref>, <xref ref-type="fig" rid="F14">14c</xref>): Ventral edges of syntergite 1+2 and tergites 3 and 4 entirely overlapping the corresponding sternites. Mid-dorsal depression of syntergite 1+2 extending to hind margin of syntergite. Syntergite 1+2 and tergite 3 with 1 pair of median marginal setae; tergite 4 with a complete row of regular marginal setae; tergite 5 covered with erect setae, not arranged in rows. General setulae of tergites 3 and 4 dorsolaterally decumbent, changing to slightly raised mid-dorsally. Tergites 3–5 without sexual patches. Tergite 5 about 0.8–0.9 times as long as tergite 4.</p><p>Female. Unknown.</p></tp:treatment-sec><tp:treatment-sec sec-type="Distribution"><title>Distribution.</title><p>South Africa.</p></tp:treatment-sec><tp:treatment-sec sec-type="Remarks"><title>Remarks.</title><p>The male holotype of <italic><tp:taxon-name><tp:taxon-name-part taxon-name-part-type="genus">Phorocera</tp:taxon-name-part> <tp:taxon-name-part taxon-name-part-type="species">longirostris</tp:taxon-name-part></tp:taxon-name></italic> Villeneuve from the former Cape Colony of South Africa has not been located. <xref ref-type="bibr" rid="B83">Cooper and O’Hara (1996</xref>: 62) treated a male specimen in <named-content xmlns:xlink="http://www.w3.org/1999/xlink" content-type="dwc:institutional_code" xlink:type="simple">CNC</named-content> from Krantzkloof, South Africa as the holotype because it was labelled as “TYPE” by Mesnil. It is possible that Villeneuve erred when noting the type locality and this specimen is truly the holotype, but an equally plausible explanation and the one accepted here is that the holotype is missing and Mesnil labelled another specimen from Villeneuve’s collection as the type. There are other missing Villeneuve types and in time some of them may yet be found. We have elected not to treat the holotype of <italic><tp:taxon-name><tp:taxon-name-part taxon-name-part-type="genus">Phorocera</tp:taxon-name-part> <tp:taxon-name-part taxon-name-part-type="species">longirostris</tp:taxon-name-part></tp:taxon-name></italic> as lost and thus not to designate a neotype <!--PageBreak-->to replace it, but we do accept the <named-content xmlns:xlink="http://www.w3.org/1999/xlink" content-type="dwc:institutional_code" xlink:type="simple">CNC</named-content> specimen as conspecific based on the original description and Mesnil’s labelling. We recommend its designation as the neotype of <italic><tp:taxon-name><tp:taxon-name-part taxon-name-part-type="genus">Phorocera</tp:taxon-name-part> <tp:taxon-name-part taxon-name-part-type="species">longirostris</tp:taxon-name-part></tp:taxon-name></italic> if such action is deemed necessary for nomenclatural stability in the future. The holotype of <italic><tp:taxon-name><tp:taxon-name-part taxon-name-part-type="genus">Phorocera</tp:taxon-name-part> <tp:taxon-name-part taxon-name-part-type="species">majestica</tp:taxon-name-part></tp:taxon-name></italic> Curran is conspecific with the <named-content xmlns:xlink="http://www.w3.org/1999/xlink" content-type="dwc:institutional_code" xlink:type="simple">CNC</named-content> specimen of <italic><tp:taxon-name><tp:taxon-name-part taxon-name-part-type="genus">Phorocera</tp:taxon-name-part> <tp:taxon-name-part taxon-name-part-type="species">longirostris</tp:taxon-name-part></tp:taxon-name></italic> and the two names are newly treated as synonyms.</p></tp:treatment-sec><tp:treatment-sec><!--Section generated to contain objects referenced in tp:taxon-treatment.--><fig id="F12" position="float" orientation="portrait"><label>Figure 12.</label><caption><p>
          <italic><tp:taxon-name><tp:taxon-name-part taxon-name-part-type="genus">Myxophryxe</tp:taxon-name-part></tp:taxon-name></italic> Cerretti &amp; O’Hara, gen. n. <bold>a–b</bold> <italic><tp:taxon-name><tp:taxon-name-part taxon-name-part-type="genus">Myxophryxe</tp:taxon-name-part> <tp:taxon-name-part taxon-name-part-type="species">longirostris</tp:taxon-name-part></tp:taxon-name></italic> (Villeneuve) (male holotype of <italic><tp:taxon-name><tp:taxon-name-part taxon-name-part-type="genus">Phorocera</tp:taxon-name-part> <tp:taxon-name-part taxon-name-part-type="species">majestica</tp:taxon-name-part></tp:taxon-name></italic> Curran, <named-content xmlns:xlink="http://www.w3.org/1999/xlink" content-type="dwc:institutional_code" xlink:type="simple">SANC</named-content>) <bold>a</bold> habitus in lateral view <bold>b</bold> head in lateral view <bold>c–d</bold> <italic><tp:taxon-name><tp:taxon-name-part taxon-name-part-type="genus">Myxophryxe</tp:taxon-name-part> <tp:taxon-name-part taxon-name-part-type="species">murina</tp:taxon-name-part></tp:taxon-name></italic> Cerretti &amp; O’Hara, sp. n. (male holotype, <named-content xmlns:xlink="http://www.w3.org/1999/xlink" content-type="dwc:institutional_code" xlink:type="simple">NMB</named-content>) <bold>c</bold> habitus in lateral view <bold>d</bold> head in lateral view.</p></caption><graphic xmlns:xlink="http://www.w3.org/1999/xlink" xlink:href="zookeys-575-001-g012.jpg" position="float" orientation="portrait" xlink:type="simple" id="oo_83249.jpg"/></fig><fig id="F13" position="float" orientation="portrait"><label>Figure 13.</label><caption><p>
          <italic><tp:taxon-name><tp:taxon-name-part taxon-name-part-type="genus">Myxophryxe</tp:taxon-name-part></tp:taxon-name></italic> Cerretti &amp; O’Hara, gen. n. <bold>a–b</bold> <italic><tp:taxon-name><tp:taxon-name-part taxon-name-part-type="genus">Myxophryxe</tp:taxon-name-part> <tp:taxon-name-part taxon-name-part-type="species">regalis</tp:taxon-name-part></tp:taxon-name></italic> Cerretti &amp; O’Hara, sp. n. (male holotype, <named-content xmlns:xlink="http://www.w3.org/1999/xlink" content-type="dwc:institutional_code" xlink:type="simple">NMB</named-content>) <bold>a</bold> habitus in lateral view <bold>b</bold> head in lateral view <bold>c–d</bold> <italic><tp:taxon-name><tp:taxon-name-part taxon-name-part-type="genus">Myxophryxe</tp:taxon-name-part> <tp:taxon-name-part taxon-name-part-type="species">satanas</tp:taxon-name-part></tp:taxon-name></italic> Cerretti &amp; O’Hara, sp. n. (male holotype, <named-content xmlns:xlink="http://www.w3.org/1999/xlink" content-type="dwc:institutional_code" xlink:type="simple">MZUR</named-content>) <bold>c</bold> habitus in lateral view <bold>d</bold> head in lateral view.</p></caption><graphic xmlns:xlink="http://www.w3.org/1999/xlink" xlink:href="zookeys-575-001-g013.jpg" position="float" orientation="portrait" xlink:type="simple" id="oo_83250.jpg"/></fig><fig id="F14" position="float" orientation="portrait"><label>Figure 14.</label><caption><p>
          <italic><tp:taxon-name><tp:taxon-name-part taxon-name-part-type="genus">Myxophryxe</tp:taxon-name-part></tp:taxon-name></italic> Cerretti &amp; O’Hara, gen. n. <bold>a–b</bold> head and scutum in dorsolateral view (colour coding of circles: green = base of inner posthumeral seta; red = base of outer posthumeral seta; blue = base of presutural supra-alar seta; yellow = base of presutural intra-alar seta) <bold>a</bold> <italic><tp:taxon-name><tp:taxon-name-part taxon-name-part-type="genus">Myxophryxe</tp:taxon-name-part> <tp:taxon-name-part taxon-name-part-type="species">regalis</tp:taxon-name-part></tp:taxon-name></italic> Cerretti &amp; O’Hara, sp. n. (male holotype, <named-content xmlns:xlink="http://www.w3.org/1999/xlink" content-type="dwc:institutional_code" xlink:type="simple">NMB</named-content>) <bold>b</bold> <italic><tp:taxon-name><tp:taxon-name-part taxon-name-part-type="genus">Myxophryxe</tp:taxon-name-part> <tp:taxon-name-part taxon-name-part-type="species">satanas</tp:taxon-name-part></tp:taxon-name></italic> Cerretti &amp; O’Hara, sp. n. (male holotype, <named-content xmlns:xlink="http://www.w3.org/1999/xlink" content-type="dwc:institutional_code" xlink:type="simple">MZUR</named-content>) <bold>c–f</bold> male abdomen in dorsal view <bold>c</bold> <italic><tp:taxon-name><tp:taxon-name-part taxon-name-part-type="genus">Myxophryxe</tp:taxon-name-part> <tp:taxon-name-part taxon-name-part-type="species">longirostris</tp:taxon-name-part></tp:taxon-name></italic> (Villeneuve) (holotype of <italic><tp:taxon-name><tp:taxon-name-part taxon-name-part-type="genus">Phorocera</tp:taxon-name-part> <tp:taxon-name-part taxon-name-part-type="species">majestica</tp:taxon-name-part></tp:taxon-name></italic> Curran, <named-content xmlns:xlink="http://www.w3.org/1999/xlink" content-type="dwc:institutional_code" xlink:type="simple">SANC</named-content>) <bold>d</bold> <italic><tp:taxon-name><tp:taxon-name-part taxon-name-part-type="genus">Myxophryxe</tp:taxon-name-part> <tp:taxon-name-part taxon-name-part-type="species">murina</tp:taxon-name-part></tp:taxon-name></italic> Cerretti &amp; O’Hara, sp. n. (holotype, <named-content xmlns:xlink="http://www.w3.org/1999/xlink" content-type="dwc:institutional_code" xlink:type="simple">NMB</named-content>) <bold>e</bold> <italic><tp:taxon-name><tp:taxon-name-part taxon-name-part-type="genus">Myxophryxe</tp:taxon-name-part> <tp:taxon-name-part taxon-name-part-type="species">regalis</tp:taxon-name-part></tp:taxon-name></italic> <bold>f</bold> <italic><tp:taxon-name><tp:taxon-name-part taxon-name-part-type="genus">Myxophryxe</tp:taxon-name-part> <tp:taxon-name-part taxon-name-part-type="species">satanas</tp:taxon-name-part></tp:taxon-name></italic>.</p></caption><graphic xmlns:xlink="http://www.w3.org/1999/xlink" xlink:href="zookeys-575-001-g014.jpg" position="float" orientation="portrait" xlink:type="simple" id="oo_83251.jpg"/></fig></tp:treatment-sec><ref-list><ref id="B83"><mixed-citation xmlns:xlink="http://www.w3.org/1999/xlink" xlink:type="simple">
          <person-group><name name-style="western"><surname>Cooper</surname><given-names>BE</given-names></name><name name-style="western"><surname>O’Hara</surname><given-names>JE</given-names></name></person-group> (<year>1996</year>) <tp:taxon-name><tp:taxon-name-part taxon-name-part-type="order">Diptera</tp:taxon-name-part></tp:taxon-name> types in the Canadian National Collection of Insects. Part 4. <tp:taxon-name><tp:taxon-name-part taxon-name-part-type="family">Tachinidae</tp:taxon-name-part></tp:taxon-name>. Agriculture and Agri-Food Canada, Publication A53-1918/B. Ottawa. 94 pp.</mixed-citation></ref></ref-list></tp:taxon-treatment>
