# Supplementary material for: Annotated catalogue of the Tachinidae (Insecta, Diptera) of the Afrotropical Region, with the description of seven new genera
Source: Zookeys. 2016 Mar 31;(575):1–344. doi: 10.3897/zookeys.575.6072 (PMC4829880; doi:10.3897/zookeys.575.6072)
Supplement: XML Treatment for Myxophryxe murina [file zookeys.575.6072-treatment14.xml]

<!DOCTYPE tp:taxon-treatment
  PUBLIC "-//TaxonX//DTD Taxonomic Treatment Publishing DTD v0 20100105//EN" "tax-treatment-NSO.dtd">
<tp:taxon-treatment xmlns:tp="http://www.plazi.org/taxpub"><tp:treatment-meta><kwd-group><label>Taxon classification</label><kwd><named-content content-type="kingdom">Animalia</named-content></kwd><kwd><named-content content-type="order">Diptera</named-content></kwd><kwd><named-content content-type="family">Tachinidae</named-content></kwd></kwd-group><mixed-citation publication-type="journal"><person-group><name><surname>O’Hara</surname><given-names>James E.</given-names></name><name><surname>Cerretti</surname><given-names>Pierfilippo</given-names></name></person-group><article-title>Annotated catalogue of the <tp:taxon-name><tp:taxon-name-part taxon-name-part-type="family">Tachinidae</tp:taxon-name-part></tp:taxon-name> (<tp:taxon-name><tp:taxon-name-part taxon-name-part-type="class">Insecta</tp:taxon-name-part></tp:taxon-name>, <tp:taxon-name><tp:taxon-name-part taxon-name-part-type="order">Diptera</tp:taxon-name-part></tp:taxon-name>) of the Afrotropical Region, with the description of seven new genera</article-title><source>Zookeys</source><day>31</day><month>3</month><year>2016</year><volume>2016</volume><issue>575</issue><fpage>1</fpage><lpage>344</lpage><pub-id pub-id-type="doi">10.3897/zookeys.575.6072</pub-id></mixed-citation></tp:treatment-meta><tp:nomenclature><tp:taxon-name>
                <tp:taxon-name-part taxon-name-part-type="genus">Myxophryxe</tp:taxon-name-part>
                <tp:taxon-name-part taxon-name-part-type="species">murina</tp:taxon-name-part>
                <object-id xmlns:xlink="http://www.w3.org/1999/xlink" content-type="zoobank" xlink:type="simple">http://zoobank.org/C5A75E51-A4E2-4DC7-8041-CC95F3DE00AF</object-id>
              </tp:taxon-name><tp:taxon-authority>Cerretti &amp; O’Hara</tp:taxon-authority><tp:taxon-status xmlns:xlink="http://www.w3.org/1999/xlink" xlink:type="simple">sp. n.</tp:taxon-status><xref ref-type="fig" rid="F12">Figs 12c–d</xref><xref ref-type="fig" rid="F14">, 14d</xref></tp:nomenclature><tp:treatment-sec sec-type="type material"><title>Type material.</title><p>Holotype ♂: “Malaise trap/ mature/ Fynbos”; “RSA [Republic of South Africa]: Western Cape/ de Vaselot [error for de Vasselot] Nat[ural]. Res[erve]. at:/ <named-content xmlns:xlink="http://www.w3.org/1999/xlink" content-type="dwc:verbatimCoordinates" xlink:type="simple">33°58.194′S 23°32.193′E</named-content>/ 24–27.i.2009/ A. Kirk-Spriggs, S. Otto”; “Entomology Dept./ National Museum/ P.O. Box 265/ Bloemfontein 9300/ South Africa”; “<named-content xmlns:xlink="http://www.w3.org/1999/xlink" content-type="dwc:institutional_code" xlink:type="simple">BMSA</named-content> (D)/ 0544” (<named-content xmlns:xlink="http://www.w3.org/1999/xlink" content-type="dwc:institutional_code" xlink:type="simple">NMB</named-content>). Paratype ♂: same data as holotype but “<named-content xmlns:xlink="http://www.w3.org/1999/xlink" content-type="dwc:institutional_code" xlink:type="simple">BMSA</named-content> (D)/ 0543” (<named-content xmlns:xlink="http://www.w3.org/1999/xlink" content-type="dwc:institutional_code" xlink:type="simple">MZUR</named-content>).</p></tp:treatment-sec><tp:treatment-sec sec-type="Etymology"><title>Etymology.</title><p>The species epithet derives from the Latin adjective <italic>murinus</italic>, meaning mouse-grey, referring to the colouration of the species.</p></tp:treatment-sec><tp:treatment-sec sec-type="Description"><title>Description.</title><p>
                <italic>Body length</italic>: 9.8–10.4 mm.</p><p>Male differs from that of <italic><tp:taxon-name><tp:taxon-name-part taxon-name-part-type="genus">Myxophryxe</tp:taxon-name-part> <tp:taxon-name-part taxon-name-part-type="species">longirostris</tp:taxon-name-part></tp:taxon-name></italic> as follows:</p><p>
                <italic>Colouration</italic> (Figs <xref ref-type="fig" rid="F12">12c–d</xref>, <xref ref-type="fig" rid="F14">14d</xref>): Head ground colour black except genal groove and face, which are brownish-red. Microtomentum of head, thorax and abdomen yellowish-grey with golden reflections. Posterior 1/3 of scutellum reddish-brown. Antenna black. Palpus brown on proximal 2/3, shading into yellowish on distal 1/3. Legs black. Basicosta brownish-black. Abdomen black, entirely covered with dense, irregularly tessellate microtomentum.</p><p>
                <italic>Head</italic> (Fig. <xref ref-type="fig" rid="F12">12c–d</xref>): Frons 1.1–1.2 times as wide as compound eye in dorsal view. Fronto-orbital plate with a row of 7–8 frontal setae descending distinctly below level of base of arista. Parafacial slightly convex, at its narrowest point 1.2–1.3 times as wide as width of postpedicel. Facial ridge slightly convex, with 1 row of robust, erect setae on lower 3/4–4/5; longest setae of facial ridge about as long as width of postpedicel. Postpedicel 4.5–6.3 times as long as pedicel. Gena in profile 0.3–0.4 times as high as compound eye. Palpus slightly clubbed, 0.6–0.7 times as long as postpedicel. Prementum normal, 0.3–0.5 times as long as height of head (3.7–5.0 times as long as wide); labella normally developed and not pointed apically.</p><p>
                <italic>Thorax</italic>: Four or 5 postpronotal setae, 3 strong, basal setae arranged in a straight line; 1 strong anterior seta arising between inner and mid basal setae or in front of mid basal one; 1 smaller anterior seta (when present) arising in front of inner basal seta. Katepimeron with 1–3 short setulae on anterior 1/4.</p><p>
                <italic>Legs</italic>: Preapical anterodorsal seta of fore tibia about as long as preapical dorsal seta. Hind tibia with 3 dorsal preapical setae (mid-dorsal one distinctly shorter that anterodorsal preapical and posterodorsal preapical setae).</p><p>
                <italic>Wing</italic>: Costal spine well developed, at least as long as crossvein r-m. Second costal section ventrally bare.</p><p>
                <italic>Abdomen</italic> (Figs <xref ref-type="fig" rid="F12">12c</xref>, <xref ref-type="fig" rid="F14">14d</xref>): General setulae of tergites 3 and 4 slightly raised laterally and mid-dorsally. Tergite 5 0.9–1.0 times as long as tergite 4.</p><p>Female. Unknown.</p></tp:treatment-sec><tp:treatment-sec sec-type="Distribution"><title>Distribution.</title><p>South Africa.</p></tp:treatment-sec><tp:treatment-sec><!--Section generated to contain objects referenced in tp:taxon-treatment.--><fig id="F12" position="float" orientation="portrait"><label>Figure 12.</label><caption><p>
          <italic><tp:taxon-name><tp:taxon-name-part taxon-name-part-type="genus">Myxophryxe</tp:taxon-name-part></tp:taxon-name></italic> Cerretti &amp; O’Hara, gen. n. <bold>a–b</bold> <italic><tp:taxon-name><tp:taxon-name-part taxon-name-part-type="genus">Myxophryxe</tp:taxon-name-part> <tp:taxon-name-part taxon-name-part-type="species">longirostris</tp:taxon-name-part></tp:taxon-name></italic> (Villeneuve) (male holotype of <italic><tp:taxon-name><tp:taxon-name-part taxon-name-part-type="genus">Phorocera</tp:taxon-name-part> <tp:taxon-name-part taxon-name-part-type="species">majestica</tp:taxon-name-part></tp:taxon-name></italic> Curran, <named-content xmlns:xlink="http://www.w3.org/1999/xlink" content-type="dwc:institutional_code" xlink:type="simple">SANC</named-content>) <bold>a</bold> habitus in lateral view <bold>b</bold> head in lateral view <bold>c–d</bold> <italic><tp:taxon-name><tp:taxon-name-part taxon-name-part-type="genus">Myxophryxe</tp:taxon-name-part> <tp:taxon-name-part taxon-name-part-type="species">murina</tp:taxon-name-part></tp:taxon-name></italic> Cerretti &amp; O’Hara, sp. n. (male holotype, <named-content xmlns:xlink="http://www.w3.org/1999/xlink" content-type="dwc:institutional_code" xlink:type="simple">NMB</named-content>) <bold>c</bold> habitus in lateral view <bold>d</bold> head in lateral view.</p></caption><graphic xmlns:xlink="http://www.w3.org/1999/xlink" xlink:href="zookeys-575-001-g012.jpg" position="float" orientation="portrait" xlink:type="simple" id="oo_83249.jpg"/></fig><fig id="F14" position="float" orientation="portrait"><label>Figure 14.</label><caption><p>
          <italic><tp:taxon-name><tp:taxon-name-part taxon-name-part-type="genus">Myxophryxe</tp:taxon-name-part></tp:taxon-name></italic> Cerretti &amp; O’Hara, gen. n. <bold>a–b</bold> head and scutum in dorsolateral view (colour coding of circles: green = base of inner posthumeral seta; red = base of outer posthumeral seta; blue = base of presutural supra-alar seta; yellow = base of presutural intra-alar seta) <bold>a</bold> <italic><tp:taxon-name><tp:taxon-name-part taxon-name-part-type="genus">Myxophryxe</tp:taxon-name-part> <tp:taxon-name-part taxon-name-part-type="species">regalis</tp:taxon-name-part></tp:taxon-name></italic> Cerretti &amp; O’Hara, sp. n. (male holotype, <named-content xmlns:xlink="http://www.w3.org/1999/xlink" content-type="dwc:institutional_code" xlink:type="simple">NMB</named-content>) <bold>b</bold> <italic><tp:taxon-name><tp:taxon-name-part taxon-name-part-type="genus">Myxophryxe</tp:taxon-name-part> <tp:taxon-name-part taxon-name-part-type="species">satanas</tp:taxon-name-part></tp:taxon-name></italic> Cerretti &amp; O’Hara, sp. n. (male holotype, <named-content xmlns:xlink="http://www.w3.org/1999/xlink" content-type="dwc:institutional_code" xlink:type="simple">MZUR</named-content>) <bold>c–f</bold> male abdomen in dorsal view <bold>c</bold> <italic><tp:taxon-name><tp:taxon-name-part taxon-name-part-type="genus">Myxophryxe</tp:taxon-name-part> <tp:taxon-name-part taxon-name-part-type="species">longirostris</tp:taxon-name-part></tp:taxon-name></italic> (Villeneuve) (holotype of <italic><tp:taxon-name><tp:taxon-name-part taxon-name-part-type="genus">Phorocera</tp:taxon-name-part> <tp:taxon-name-part taxon-name-part-type="species">majestica</tp:taxon-name-part></tp:taxon-name></italic> Curran, <named-content xmlns:xlink="http://www.w3.org/1999/xlink" content-type="dwc:institutional_code" xlink:type="simple">SANC</named-content>) <bold>d</bold> <italic><tp:taxon-name><tp:taxon-name-part taxon-name-part-type="genus">Myxophryxe</tp:taxon-name-part> <tp:taxon-name-part taxon-name-part-type="species">murina</tp:taxon-name-part></tp:taxon-name></italic> Cerretti &amp; O’Hara, sp. n. (holotype, <named-content xmlns:xlink="http://www.w3.org/1999/xlink" content-type="dwc:institutional_code" xlink:type="simple">NMB</named-content>) <bold>e</bold> <italic><tp:taxon-name><tp:taxon-name-part taxon-name-part-type="genus">Myxophryxe</tp:taxon-name-part> <tp:taxon-name-part taxon-name-part-type="species">regalis</tp:taxon-name-part></tp:taxon-name></italic> <bold>f</bold> <italic><tp:taxon-name><tp:taxon-name-part taxon-name-part-type="genus">Myxophryxe</tp:taxon-name-part> <tp:taxon-name-part taxon-name-part-type="species">satanas</tp:taxon-name-part></tp:taxon-name></italic>.</p></caption><graphic xmlns:xlink="http://www.w3.org/1999/xlink" xlink:href="zookeys-575-001-g014.jpg" position="float" orientation="portrait" xlink:type="simple" id="oo_83251.jpg"/></fig></tp:treatment-sec></tp:taxon-treatment>
