# Supplementary material for: Annotated catalogue of the Tachinidae (Insecta, Diptera) of the Afrotropical Region, with the description of seven new genera
Source: Zookeys. 2016 Mar 31;(575):1–344. doi: 10.3897/zookeys.575.6072 (PMC4829880; doi:10.3897/zookeys.575.6072)
Supplement: XML Treatment for Myxophryxe regalis [file zookeys.575.6072-treatment15.xml]

<!DOCTYPE tp:taxon-treatment
  PUBLIC "-//TaxonX//DTD Taxonomic Treatment Publishing DTD v0 20100105//EN" "tax-treatment-NSO.dtd">
<tp:taxon-treatment xmlns:tp="http://www.plazi.org/taxpub"><tp:treatment-meta><kwd-group><label>Taxon classification</label><kwd><named-content content-type="kingdom">Animalia</named-content></kwd><kwd><named-content content-type="order">Diptera</named-content></kwd><kwd><named-content content-type="family">Tachinidae</named-content></kwd></kwd-group><mixed-citation publication-type="journal"><person-group><name><surname>O’Hara</surname><given-names>James E.</given-names></name><name><surname>Cerretti</surname><given-names>Pierfilippo</given-names></name></person-group><article-title>Annotated catalogue of the <tp:taxon-name><tp:taxon-name-part taxon-name-part-type="family">Tachinidae</tp:taxon-name-part></tp:taxon-name> (<tp:taxon-name><tp:taxon-name-part taxon-name-part-type="class">Insecta</tp:taxon-name-part></tp:taxon-name>, <tp:taxon-name><tp:taxon-name-part taxon-name-part-type="order">Diptera</tp:taxon-name-part></tp:taxon-name>) of the Afrotropical Region, with the description of seven new genera</article-title><source>Zookeys</source><day>31</day><month>3</month><year>2016</year><volume>2016</volume><issue>575</issue><fpage>1</fpage><lpage>344</lpage><pub-id pub-id-type="doi">10.3897/zookeys.575.6072</pub-id></mixed-citation></tp:treatment-meta><tp:nomenclature><tp:taxon-name>
                <tp:taxon-name-part taxon-name-part-type="genus">Myxophryxe</tp:taxon-name-part>
                <tp:taxon-name-part taxon-name-part-type="species">regalis</tp:taxon-name-part>
                <object-id xmlns:xlink="http://www.w3.org/1999/xlink" content-type="zoobank" xlink:type="simple">http://zoobank.org/A49A9629-494D-4C72-B390-67FD521BFDC7</object-id>
              </tp:taxon-name><tp:taxon-authority>Cerretti &amp; O’Hara</tp:taxon-authority><tp:taxon-status xmlns:xlink="http://www.w3.org/1999/xlink" xlink:type="simple">sp. n.</tp:taxon-status><xref ref-type="fig" rid="F13">Figs 13a–b</xref><xref ref-type="fig" rid="F14">, 14a, e</xref><!--PageBreak--></tp:nomenclature><tp:treatment-sec sec-type="type material"><title>Type material.</title><p>Holotype ♂: “Malaise traps/ <italic><tp:taxon-name><tp:taxon-name-part taxon-name-part-type="genus">Leucosedea</tp:taxon-name-part></tp:taxon-name></italic> [error for <italic><tp:taxon-name><tp:taxon-name-part taxon-name-part-type="genus">Leucosidea</tp:taxon-name-part></tp:taxon-name></italic>] -/ dominated scrub”; “RSA [Republic of South Africa]: KZN [KwaZulu-Natal], Royal Natal N[ational]. P[ark]./ Thendele, 1600 m/ <named-content xmlns:xlink="http://www.w3.org/1999/xlink" content-type="dwc:verbatimCoordinates" xlink:type="simple">28°42.378′S 28°56.083′E</named-content>/ 15–17.ii.2010/ <!--PageBreak-->A.H. Kirk-Spriggs”; “Entomology Dept./ National Museum/ P.O. Box 265/ Bloemfontein 9300/ South Africa”; “<named-content xmlns:xlink="http://www.w3.org/1999/xlink" content-type="dwc:institutional_code" xlink:type="simple">BMSA</named-content> (D)/ 20315” (<named-content xmlns:xlink="http://www.w3.org/1999/xlink" content-type="dwc:institutional_code" xlink:type="simple">NMB</named-content>). Paratype ♂: same data as holotype but “<named-content xmlns:xlink="http://www.w3.org/1999/xlink" content-type="dwc:institutional_code" xlink:type="simple">BMSA</named-content> (D)/ 20312” (<named-content xmlns:xlink="http://www.w3.org/1999/xlink" content-type="dwc:institutional_code" xlink:type="simple">MZUR</named-content>).</p></tp:treatment-sec><tp:treatment-sec sec-type="Etymology"><title>Etymology.</title><p>The species epithet derives from the latin adjective <italic>regalis</italic>, meaning royal.</p></tp:treatment-sec><tp:treatment-sec sec-type="Description"><title>Description.</title><p>
                <italic>Body length</italic>: 8.5–9.6 mm.</p><p>Male differs from that of <italic><tp:taxon-name><tp:taxon-name-part taxon-name-part-type="genus">Myxophryxe</tp:taxon-name-part> <tp:taxon-name-part taxon-name-part-type="species">longirostris</tp:taxon-name-part></tp:taxon-name></italic> as follows:</p><p>
                <italic>Colouration</italic> (Figs <xref ref-type="fig" rid="F13">13a–b</xref>, <xref ref-type="fig" rid="F14">14e</xref>): Head ground colour black except genal groove, face and facial ridge which are red; frontal vitta blackish-brown. Scape, pedicel and arista blackish. Palpus basally brown, shading into yellow on distal 1/2. Thorax and legs black. Basicosta blackish-brown.</p><p>
                <italic>Head</italic> (Fig. <xref ref-type="fig" rid="F13">13a–b</xref>): Frons about 1.3 times as wide as compound eye in dorsal view. Outer vertical seta weakly developed and not or only barely distinguishable from postocular setae. Two or 3 upper reclinate orbital setae. Fronto-orbital plate with a row of 9–10 frontal setae descending to about level of base of arista. Parafacial slightly convex, at its narrowest point 1.8–2.2 times as wide as width of postpedicel. Facial ridge convex, with 2 rows of robust, erect setae on lower 5/6 (lateral row consisting of shorter setae); longest setae of facial ridge distinctly shorter than width of postpedicel. Postpedicel 3.9–4.3 times as long as pedicel. Gena in profile 0.4–0.5 times as high as compound eye. Palpus narrow, sub-cylindrical or slightly clubbed, 0.7 times as long as postpedicel. Prementum normally developed, 0.3–0.4 times as long as height of head; labella normally developed, not pointed.</p><p>
                <italic>Thorax</italic>: Four postpronotal setae, 3 strong, basal setae arranged in a straight line; 1 anterior seta arising almost in front of inner basal seta. Katepimeron bare. Apical scutellar setae convergent or crossed only at tips.</p><p>
                <italic>Legs</italic>: Fore claws broken off on both specimens (pulvilli about as long as fifth tarsomere).</p><p>
                <italic>Wing</italic>: Costal spine about as long as crossvein r-m. Second costal section ventrally bare. Cell r<sub>4+5</sub> open at wing margin.</p><p>
                <italic>Abdomen</italic> (Fig. <xref ref-type="fig" rid="F14">14e</xref>): Tergite 5 about 0.85–0.90 times as long as tergite 4.</p><p>Female. Unknown.</p></tp:treatment-sec><tp:treatment-sec sec-type="Distribution"><title>Distribution.</title><p>South Africa.</p></tp:treatment-sec><tp:treatment-sec><!--Section generated to contain objects referenced in tp:taxon-treatment.--><fig id="F13" position="float" orientation="portrait"><label>Figure 13.</label><caption><p>
          <italic><tp:taxon-name><tp:taxon-name-part taxon-name-part-type="genus">Myxophryxe</tp:taxon-name-part></tp:taxon-name></italic> Cerretti &amp; O’Hara, gen. n. <bold>a–b</bold> <italic><tp:taxon-name><tp:taxon-name-part taxon-name-part-type="genus">Myxophryxe</tp:taxon-name-part> <tp:taxon-name-part taxon-name-part-type="species">regalis</tp:taxon-name-part></tp:taxon-name></italic> Cerretti &amp; O’Hara, sp. n. (male holotype, <named-content xmlns:xlink="http://www.w3.org/1999/xlink" content-type="dwc:institutional_code" xlink:type="simple">NMB</named-content>) <bold>a</bold> habitus in lateral view <bold>b</bold> head in lateral view <bold>c–d</bold> <italic><tp:taxon-name><tp:taxon-name-part taxon-name-part-type="genus">Myxophryxe</tp:taxon-name-part> <tp:taxon-name-part taxon-name-part-type="species">satanas</tp:taxon-name-part></tp:taxon-name></italic> Cerretti &amp; O’Hara, sp. n. (male holotype, <named-content xmlns:xlink="http://www.w3.org/1999/xlink" content-type="dwc:institutional_code" xlink:type="simple">MZUR</named-content>) <bold>c</bold> habitus in lateral view <bold>d</bold> head in lateral view.</p></caption><graphic xmlns:xlink="http://www.w3.org/1999/xlink" xlink:href="zookeys-575-001-g013.jpg" position="float" orientation="portrait" xlink:type="simple" id="oo_83250.jpg"/></fig><fig id="F14" position="float" orientation="portrait"><label>Figure 14.</label><caption><p>
          <italic><tp:taxon-name><tp:taxon-name-part taxon-name-part-type="genus">Myxophryxe</tp:taxon-name-part></tp:taxon-name></italic> Cerretti &amp; O’Hara, gen. n. <bold>a–b</bold> head and scutum in dorsolateral view (colour coding of circles: green = base of inner posthumeral seta; red = base of outer posthumeral seta; blue = base of presutural supra-alar seta; yellow = base of presutural intra-alar seta) <bold>a</bold> <italic><tp:taxon-name><tp:taxon-name-part taxon-name-part-type="genus">Myxophryxe</tp:taxon-name-part> <tp:taxon-name-part taxon-name-part-type="species">regalis</tp:taxon-name-part></tp:taxon-name></italic> Cerretti &amp; O’Hara, sp. n. (male holotype, <named-content xmlns:xlink="http://www.w3.org/1999/xlink" content-type="dwc:institutional_code" xlink:type="simple">NMB</named-content>) <bold>b</bold> <italic><tp:taxon-name><tp:taxon-name-part taxon-name-part-type="genus">Myxophryxe</tp:taxon-name-part> <tp:taxon-name-part taxon-name-part-type="species">satanas</tp:taxon-name-part></tp:taxon-name></italic> Cerretti &amp; O’Hara, sp. n. (male holotype, <named-content xmlns:xlink="http://www.w3.org/1999/xlink" content-type="dwc:institutional_code" xlink:type="simple">MZUR</named-content>) <bold>c–f</bold> male abdomen in dorsal view <bold>c</bold> <italic><tp:taxon-name><tp:taxon-name-part taxon-name-part-type="genus">Myxophryxe</tp:taxon-name-part> <tp:taxon-name-part taxon-name-part-type="species">longirostris</tp:taxon-name-part></tp:taxon-name></italic> (Villeneuve) (holotype of <italic><tp:taxon-name><tp:taxon-name-part taxon-name-part-type="genus">Phorocera</tp:taxon-name-part> <tp:taxon-name-part taxon-name-part-type="species">majestica</tp:taxon-name-part></tp:taxon-name></italic> Curran, <named-content xmlns:xlink="http://www.w3.org/1999/xlink" content-type="dwc:institutional_code" xlink:type="simple">SANC</named-content>) <bold>d</bold> <italic><tp:taxon-name><tp:taxon-name-part taxon-name-part-type="genus">Myxophryxe</tp:taxon-name-part> <tp:taxon-name-part taxon-name-part-type="species">murina</tp:taxon-name-part></tp:taxon-name></italic> Cerretti &amp; O’Hara, sp. n. (holotype, <named-content xmlns:xlink="http://www.w3.org/1999/xlink" content-type="dwc:institutional_code" xlink:type="simple">NMB</named-content>) <bold>e</bold> <italic><tp:taxon-name><tp:taxon-name-part taxon-name-part-type="genus">Myxophryxe</tp:taxon-name-part> <tp:taxon-name-part taxon-name-part-type="species">regalis</tp:taxon-name-part></tp:taxon-name></italic> <bold>f</bold> <italic><tp:taxon-name><tp:taxon-name-part taxon-name-part-type="genus">Myxophryxe</tp:taxon-name-part> <tp:taxon-name-part taxon-name-part-type="species">satanas</tp:taxon-name-part></tp:taxon-name></italic>.</p></caption><graphic xmlns:xlink="http://www.w3.org/1999/xlink" xlink:href="zookeys-575-001-g014.jpg" position="float" orientation="portrait" xlink:type="simple" id="oo_83251.jpg"/></fig></tp:treatment-sec></tp:taxon-treatment>
