# Supplementary material for: Annotated catalogue of the Tachinidae (Insecta, Diptera) of the Afrotropical Region, with the description of seven new genera
Source: Zookeys. 2016 Mar 31;(575):1–344. doi: 10.3897/zookeys.575.6072 (PMC4829880; doi:10.3897/zookeys.575.6072)
Supplement: XML Treatment for Myxophryxe satanas [file zookeys.575.6072-treatment16.xml]

<!DOCTYPE tp:taxon-treatment
  PUBLIC "-//TaxonX//DTD Taxonomic Treatment Publishing DTD v0 20100105//EN" "tax-treatment-NSO.dtd">
<tp:taxon-treatment xmlns:tp="http://www.plazi.org/taxpub"><tp:treatment-meta><kwd-group><label>Taxon classification</label><kwd><named-content content-type="kingdom">Animalia</named-content></kwd><kwd><named-content content-type="order">Diptera</named-content></kwd><kwd><named-content content-type="family">Tachinidae</named-content></kwd></kwd-group><mixed-citation publication-type="journal"><person-group><name><surname>O’Hara</surname><given-names>James E.</given-names></name><name><surname>Cerretti</surname><given-names>Pierfilippo</given-names></name></person-group><article-title>Annotated catalogue of the <tp:taxon-name><tp:taxon-name-part taxon-name-part-type="family">Tachinidae</tp:taxon-name-part></tp:taxon-name> (<tp:taxon-name><tp:taxon-name-part taxon-name-part-type="class">Insecta</tp:taxon-name-part></tp:taxon-name>, <tp:taxon-name><tp:taxon-name-part taxon-name-part-type="order">Diptera</tp:taxon-name-part></tp:taxon-name>) of the Afrotropical Region, with the description of seven new genera</article-title><source>Zookeys</source><day>31</day><month>3</month><year>2016</year><volume>2016</volume><issue>575</issue><fpage>1</fpage><lpage>344</lpage><pub-id pub-id-type="doi">10.3897/zookeys.575.6072</pub-id></mixed-citation></tp:treatment-meta><tp:nomenclature><tp:taxon-name>
                <tp:taxon-name-part taxon-name-part-type="genus">Myxophryxe</tp:taxon-name-part>
                <tp:taxon-name-part taxon-name-part-type="species">satanas</tp:taxon-name-part>
                <object-id xmlns:xlink="http://www.w3.org/1999/xlink" content-type="zoobank" xlink:type="simple">http://zoobank.org/936FC9CB-EA99-4AA2-BF94-8F000F846182</object-id>
              </tp:taxon-name><tp:taxon-authority>Cerretti &amp; O’Hara</tp:taxon-authority><tp:taxon-status xmlns:xlink="http://www.w3.org/1999/xlink" xlink:type="simple">sp. n.</tp:taxon-status><xref ref-type="fig" rid="F13">Figs 13c–d</xref><xref ref-type="fig" rid="F14">, 14b, f</xref></tp:nomenclature><tp:treatment-sec sec-type="type material"><title>Type material.</title><p>Holotype ♂: “South Africa: Western Cape/ Gamkaskloof (Die Hel) at:/ <named-content xmlns:xlink="http://www.w3.org/1999/xlink" content-type="dwc:verbatimCoordinates" xlink:type="simple">33°21′49.60″S 21°37′40.97″E</named-content>/ 16–18.x.2012, 336 m/ P. Cerretti, J. Stireman, J. O’Hara,/ I. Winkler &amp; A.H. Kirk-Spriggs”; “SA044” [voucher ID] (<named-content xmlns:xlink="http://www.w3.org/1999/xlink" content-type="dwc:institutional_code" xlink:type="simple">MZUR</named-content>).</p></tp:treatment-sec><tp:treatment-sec sec-type="Remarks"><title>Remarks.</title><p>Fore and mid right legs were removed from the fresh specimen and stored in pure ethanol in a vial for DNA extraction and sequencing (preserved at Wright State University, OH, USA as part of the project “Phylogeny and Evolution of World <tp:taxon-name><tp:taxon-name-part taxon-name-part-type="family">Tachinidae</tp:taxon-name-part></tp:taxon-name> (<tp:taxon-name><tp:taxon-name-part taxon-name-part-type="order">Diptera</tp:taxon-name-part></tp:taxon-name>)” funded by the U.S. National Science Foundation, grant number DEB-1146269).</p></tp:treatment-sec><tp:treatment-sec sec-type="Etymology"><title>Etymology.</title><p>The species epithet derives from the Latin noun <italic>Sătănās</italic>, meaning devil, and is inspired by the type locality “Die Hel”.</p></tp:treatment-sec><tp:treatment-sec sec-type="Description"><title>Description.</title><p>
                <italic>Body length</italic>: 10.6 mm.</p><p>Male differs from that of <italic><tp:taxon-name><tp:taxon-name-part taxon-name-part-type="genus">Myxophryxe</tp:taxon-name-part> <tp:taxon-name-part taxon-name-part-type="species">longirostris</tp:taxon-name-part></tp:taxon-name></italic> as follows:</p><p>
                <italic>Colouration</italic> (Figs <xref ref-type="fig" rid="F13">13c–d</xref>, <xref ref-type="fig" rid="F14">14b, f</xref>): Frontal vitta blackish-brown. Scape and pedicel yellowish-red, arista black. Thorax ground colour black (including scutellum). Legs entirely black, only a little reddish at junction between femora and tibiae. Basicosta blackish-brown. Abdomen entirely black, dorsally mostly covered with dense, non tessellate, whitish reflecting microtomentum with 2 sagittally symmetrical, large, black spots on posteromedian portions of tergites 3–5 including bases of median marginal setae; small dark spots present also around other marginal setae of tergite 4 (Fig. <xref ref-type="fig" rid="F14">14f</xref>); ventral surface of abdomen in posteroventral view largely shiny black, mostly whitish microtomentose in lateral view (Fig. <xref ref-type="fig" rid="F13">13c</xref>).</p><p>
                <italic>Head</italic> (Fig. <xref ref-type="fig" rid="F13">13c–d</xref>): Frons 1.6 times as wide as compound eye in dorsal view. Fronto-orbital plate with a row of 7–8 frontal setae and 1 irregular row of medioclinate short setulae lateral to frontal setae. Frontal setae descending below level of base of arista. Parafacial slightly convex, at its narrowest point 1.6 times as wide as width of postpedicel. Facial ridge slightly convex, with 1 or 2 rows of robust, erect setae on its whole length; longest setae of facial ridge distinctly longer than width of postpedicel. Face concave. Postpedicel 4.3 times as long as pedicel. Gena in profile about 0.4 times as high as compound eye. Palpus narrow, very slightly clubbed, 0.8 times as long as postpedicel. Prementum slender, about 0.6 times as long as height of head; labella narrow and apically pointed.</p><p>
                <italic>Thorax</italic>: Scutum with 0 + 3 intra-alar setae (first postsutural intra-alar very short, about 1/2 the length of second postsutural intra-alar seta); 1 posthumeral seta (i.e., outer posthumeral seta absent) (Fig. <xref ref-type="fig" rid="F14">14b</xref>). Katepimeron bare. Scutellum with 1 pair of crossed apical setae (standing almost horizontal), about 2/3–3/4 as long as subapical setae; 1 pair of widely separated discal setae.</p><p>
                <italic>Legs</italic>: Preapical anterodorsal seta of fore tibia about as long as preapical dorsal seta. Mid tibia with 2 strong anterodorsal setae, a third shorter anterodorsal seta present proximally. Hind tibia with 2 strong dorsal preapical setae subequal in size, and a third in anterodorsal position less than 1/2 as long as the others.</p><p>
                <italic>Wing</italic>: Vein R<sub>1</sub> with 1 setula dorsally only on right wing. Second costal section ventrally bare.</p><p>
                <italic>Abdomen</italic> (Figs <xref ref-type="fig" rid="F13">13c</xref>, <xref ref-type="fig" rid="F14">14f</xref>): Tergite 5 with irregular rows of erect marginal and discal setae. General setulae of tergites 3 and 4 decumbent. Tergite 5 about as long as tergite 4.</p><p>Female. Unknown.</p></tp:treatment-sec><tp:treatment-sec sec-type="Distribution"><title>Distribution.</title><p>South Africa.</p><!--PageBreak--></tp:treatment-sec><tp:treatment-sec><!--Section generated to contain objects referenced in tp:taxon-treatment.--><fig id="F13" position="float" orientation="portrait"><label>Figure 13.</label><caption><p>
          <italic><tp:taxon-name><tp:taxon-name-part taxon-name-part-type="genus">Myxophryxe</tp:taxon-name-part></tp:taxon-name></italic> Cerretti &amp; O’Hara, gen. n. <bold>a–b</bold> <italic><tp:taxon-name><tp:taxon-name-part taxon-name-part-type="genus">Myxophryxe</tp:taxon-name-part> <tp:taxon-name-part taxon-name-part-type="species">regalis</tp:taxon-name-part></tp:taxon-name></italic> Cerretti &amp; O’Hara, sp. n. (male holotype, <named-content xmlns:xlink="http://www.w3.org/1999/xlink" content-type="dwc:institutional_code" xlink:type="simple">NMB</named-content>) <bold>a</bold> habitus in lateral view <bold>b</bold> head in lateral view <bold>c–d</bold> <italic><tp:taxon-name><tp:taxon-name-part taxon-name-part-type="genus">Myxophryxe</tp:taxon-name-part> <tp:taxon-name-part taxon-name-part-type="species">satanas</tp:taxon-name-part></tp:taxon-name></italic> Cerretti &amp; O’Hara, sp. n. (male holotype, <named-content xmlns:xlink="http://www.w3.org/1999/xlink" content-type="dwc:institutional_code" xlink:type="simple">MZUR</named-content>) <bold>c</bold> habitus in lateral view <bold>d</bold> head in lateral view.</p></caption><graphic xmlns:xlink="http://www.w3.org/1999/xlink" xlink:href="zookeys-575-001-g013.jpg" position="float" orientation="portrait" xlink:type="simple" id="oo_83250.jpg"/></fig><fig id="F14" position="float" orientation="portrait"><label>Figure 14.</label><caption><p>
          <italic><tp:taxon-name><tp:taxon-name-part taxon-name-part-type="genus">Myxophryxe</tp:taxon-name-part></tp:taxon-name></italic> Cerretti &amp; O’Hara, gen. n. <bold>a–b</bold> head and scutum in dorsolateral view (colour coding of circles: green = base of inner posthumeral seta; red = base of outer posthumeral seta; blue = base of presutural supra-alar seta; yellow = base of presutural intra-alar seta) <bold>a</bold> <italic><tp:taxon-name><tp:taxon-name-part taxon-name-part-type="genus">Myxophryxe</tp:taxon-name-part> <tp:taxon-name-part taxon-name-part-type="species">regalis</tp:taxon-name-part></tp:taxon-name></italic> Cerretti &amp; O’Hara, sp. n. (male holotype, <named-content xmlns:xlink="http://www.w3.org/1999/xlink" content-type="dwc:institutional_code" xlink:type="simple">NMB</named-content>) <bold>b</bold> <italic><tp:taxon-name><tp:taxon-name-part taxon-name-part-type="genus">Myxophryxe</tp:taxon-name-part> <tp:taxon-name-part taxon-name-part-type="species">satanas</tp:taxon-name-part></tp:taxon-name></italic> Cerretti &amp; O’Hara, sp. n. (male holotype, <named-content xmlns:xlink="http://www.w3.org/1999/xlink" content-type="dwc:institutional_code" xlink:type="simple">MZUR</named-content>) <bold>c–f</bold> male abdomen in dorsal view <bold>c</bold> <italic><tp:taxon-name><tp:taxon-name-part taxon-name-part-type="genus">Myxophryxe</tp:taxon-name-part> <tp:taxon-name-part taxon-name-part-type="species">longirostris</tp:taxon-name-part></tp:taxon-name></italic> (Villeneuve) (holotype of <italic><tp:taxon-name><tp:taxon-name-part taxon-name-part-type="genus">Phorocera</tp:taxon-name-part> <tp:taxon-name-part taxon-name-part-type="species">majestica</tp:taxon-name-part></tp:taxon-name></italic> Curran, <named-content xmlns:xlink="http://www.w3.org/1999/xlink" content-type="dwc:institutional_code" xlink:type="simple">SANC</named-content>) <bold>d</bold> <italic><tp:taxon-name><tp:taxon-name-part taxon-name-part-type="genus">Myxophryxe</tp:taxon-name-part> <tp:taxon-name-part taxon-name-part-type="species">murina</tp:taxon-name-part></tp:taxon-name></italic> Cerretti &amp; O’Hara, sp. n. (holotype, <named-content xmlns:xlink="http://www.w3.org/1999/xlink" content-type="dwc:institutional_code" xlink:type="simple">NMB</named-content>) <bold>e</bold> <italic><tp:taxon-name><tp:taxon-name-part taxon-name-part-type="genus">Myxophryxe</tp:taxon-name-part> <tp:taxon-name-part taxon-name-part-type="species">regalis</tp:taxon-name-part></tp:taxon-name></italic> <bold>f</bold> <italic><tp:taxon-name><tp:taxon-name-part taxon-name-part-type="genus">Myxophryxe</tp:taxon-name-part> <tp:taxon-name-part taxon-name-part-type="species">satanas</tp:taxon-name-part></tp:taxon-name></italic>.</p></caption><graphic xmlns:xlink="http://www.w3.org/1999/xlink" xlink:href="zookeys-575-001-g014.jpg" position="float" orientation="portrait" xlink:type="simple" id="oo_83251.jpg"/></fig></tp:treatment-sec></tp:taxon-treatment>
