# Supplementary material for: Annotated catalogue of the Tachinidae (Insecta, Diptera) of the Afrotropical Region, with the description of seven new genera
Source: Zookeys. 2016 Mar 31;(575):1–344. doi: 10.3897/zookeys.575.6072 (PMC4829880; doi:10.3897/zookeys.575.6072)
Supplement: XML Treatment for Stiremania [file zookeys.575.6072-treatment17.xml]

<!DOCTYPE tp:taxon-treatment
  PUBLIC "-//TaxonX//DTD Taxonomic Treatment Publishing DTD v0 20100105//EN" "tax-treatment-NSO.dtd">
<tp:taxon-treatment xmlns:tp="http://www.plazi.org/taxpub"><tp:treatment-meta><kwd-group><label>Taxon classification</label><kwd><named-content content-type="kingdom">Animalia</named-content></kwd><kwd><named-content content-type="order">Diptera</named-content></kwd><kwd><named-content content-type="family">Tachinidae</named-content></kwd></kwd-group><mixed-citation publication-type="journal"><person-group><name><surname>O’Hara</surname><given-names>James E.</given-names></name><name><surname>Cerretti</surname><given-names>Pierfilippo</given-names></name></person-group><article-title>Annotated catalogue of the <tp:taxon-name><tp:taxon-name-part taxon-name-part-type="family">Tachinidae</tp:taxon-name-part></tp:taxon-name> (<tp:taxon-name><tp:taxon-name-part taxon-name-part-type="class">Insecta</tp:taxon-name-part></tp:taxon-name>, <tp:taxon-name><tp:taxon-name-part taxon-name-part-type="order">Diptera</tp:taxon-name-part></tp:taxon-name>) of the Afrotropical Region, with the description of seven new genera</article-title><source>Zookeys</source><day>31</day><month>3</month><year>2016</year><volume>2016</volume><issue>575</issue><fpage>1</fpage><lpage>344</lpage><pub-id pub-id-type="doi">10.3897/zookeys.575.6072</pub-id></mixed-citation></tp:treatment-meta><tp:nomenclature><tp:taxon-name>
                <tp:taxon-name-part taxon-name-part-type="genus">Stiremania</tp:taxon-name-part>
                <object-id xmlns:xlink="http://www.w3.org/1999/xlink" content-type="zoobank" xlink:type="simple">http://zoobank.org/1BE107E1-FB25-410F-971C-9D59CECC596A</object-id>
              </tp:taxon-name><tp:taxon-authority>Cerretti &amp; O’Hara</tp:taxon-authority><tp:taxon-status xmlns:xlink="http://www.w3.org/1999/xlink" xlink:type="simple">gen. n.</tp:taxon-status><xref ref-type="fig" rid="F15">Figs 15</xref><xref ref-type="fig" rid="F16">, 16</xref><!--PageBreak--></tp:nomenclature><tp:treatment-sec sec-type="Type species"><title>Type species.</title><p>
                <italic><tp:taxon-name><tp:taxon-name-part taxon-name-part-type="genus">Stiremania</tp:taxon-name-part> <tp:taxon-name-part taxon-name-part-type="species">karoo</tp:taxon-name-part></tp:taxon-name></italic> Cerretti and O’Hara sp. n., by present designation.</p></tp:treatment-sec><tp:treatment-sec sec-type="Etymology"><title>Etymology.</title><p>Dedicated to our friend and colleague John O. Stireman III (Dayton, Ohio, USA).</p></tp:treatment-sec><tp:treatment-sec sec-type="Diagnosis"><title>Diagnosis.</title><p>Compound eye nearly bare (scattered ommatrichia, when present, shorter than diameter of two eye facets). Ocellar seta well developed, proclinate. Frons broad, wider than compound eye in dorsal view. Two upper reclinate orbital setae. Parafacial <!--PageBreak-->broad, convex and entirely covered with short, black setulae. Face varying from moderately to deeply concave. Facial ridge straight or slightly concave, with fine, decumbent setae on lower 1/5 of its length. Lower facial margin not visible in lateral view. Lower occiput and postgena covered with mostly pale hair-like setulae. Vibrissa arising well above level of lower facial margin; subvibrissal ridge well developed, with a row of 4–5 subvibrissal setae subequal in size. Antenna short, at most as long as height of gena (Figs <xref ref-type="fig" rid="F15">15</xref>, <xref ref-type="fig" rid="F16">16a, c, e</xref>). Arista apparently bare; arista short and thickened on proximal 3/4. Palpus cylindrical. Prosternum with some setulae along lateral margin. Proepisternal depression bare. Proepisternal seta present. Postpronotum with 4 setae, the 3 strongest basal ones arranged in a line. Katepimeron bare. Three katepisternal setae (2+1). Three postsutural intra-alar setae. First postsutural supra-alar seta longer than notopleural setae and longer and stronger than first postsutural intra-alar seta. Four postsutural dorsocentral setae. Scutellum with <!--PageBreak-->4 pairs of marginal setae and 1 pair of discal setae: apical scutellar setae crossed or sub-parallel, horizontal or slightly tilted upwards. Wing cell r<sub>4+5</sub> closed at wing margin, short petiolate or M<sub>1</sub> vein vanishing on membrane before reaching wing margin (Figs <xref ref-type="fig" rid="F15">15c</xref>, <xref ref-type="fig" rid="F16">16f</xref>). Wing membrane uniformly covered with microscopic setulae. Mid tibia with at least 3 anterodorsal setae and a strong submedian ventral seta. Hind coxa bare posterodorsally. Mid-dorsal depression of abdominal syntergite 1+2 reaching posterior margin of syntergite. Syntergite 1+2 and tergite 3 with 1 pair of median marginal setae. Tergite 4 with a complete row of marginal setae. Tergites 3 and 4 without median discal setae.</p><fig id="F15" position="float" orientation="portrait"><label>Figure 15.</label><caption><p>
          <italic><tp:taxon-name><tp:taxon-name-part taxon-name-part-type="genus">Stiremania</tp:taxon-name-part></tp:taxon-name></italic> Cerretti &amp; O’Hara, gen. n. <bold>a–b</bold> habitus in lateral view of <italic><tp:taxon-name><tp:taxon-name-part taxon-name-part-type="genus">Stiremania</tp:taxon-name-part> <tp:taxon-name-part taxon-name-part-type="species">karoo</tp:taxon-name-part></tp:taxon-name></italic> Cerretti &amp; O’Hara, sp. n. <bold>a</bold> male holotype (<named-content xmlns:xlink="http://www.w3.org/1999/xlink" content-type="dwc:institutional_code" xlink:type="simple">MZUR</named-content>) <bold>b</bold> female paratype (<named-content xmlns:xlink="http://www.w3.org/1999/xlink" content-type="dwc:institutional_code" xlink:type="simple">MZUR</named-content>) <bold>c</bold> <italic><tp:taxon-name><tp:taxon-name-part taxon-name-part-type="genus">Stiremania</tp:taxon-name-part> <tp:taxon-name-part taxon-name-part-type="species">robusta</tp:taxon-name-part></tp:taxon-name></italic> Cerretti &amp; O’Hara, sp. n., habitus in lateral view (male holotype, <abbrev xmlns:xlink="http://www.w3.org/1999/xlink" content-type="institution" xlink:title="Department of Arthropoda, KwaZulu-Natal Museum, Pietermaritzburg, South Africa" xlink:type="simple">NMDA</abbrev>).</p></caption><graphic xmlns:xlink="http://www.w3.org/1999/xlink" xlink:href="zookeys-575-001-g015.jpg" position="float" orientation="portrait" xlink:type="simple" id="oo_83252.jpg"/></fig><fig id="F16" position="float" orientation="portrait"><label>Figure 16.</label><caption><p>
          <italic><tp:taxon-name><tp:taxon-name-part taxon-name-part-type="genus">Stiremania</tp:taxon-name-part></tp:taxon-name></italic> Cerretti &amp; O’Hara, gen. n. <bold>a–b</bold> <italic><tp:taxon-name><tp:taxon-name-part taxon-name-part-type="genus">Stiremania</tp:taxon-name-part> <tp:taxon-name-part taxon-name-part-type="species">karoo</tp:taxon-name-part></tp:taxon-name></italic> Cerretti &amp; O’Hara, sp. n. (male holotype, <named-content xmlns:xlink="http://www.w3.org/1999/xlink" content-type="dwc:institutional_code" xlink:type="simple">MZUR</named-content>) <bold>a</bold> head in lateral view <bold>b</bold> abdomen in dorsal view <bold>c–d</bold> <italic><tp:taxon-name><tp:taxon-name-part taxon-name-part-type="genus">Stiremania</tp:taxon-name-part> <tp:taxon-name-part taxon-name-part-type="species">karoo</tp:taxon-name-part></tp:taxon-name></italic> (female paratype, <named-content xmlns:xlink="http://www.w3.org/1999/xlink" content-type="dwc:institutional_code" xlink:type="simple">MZUR</named-content>) <bold>c</bold> head in lateral view <bold>d</bold> abdomen in dorsal view <bold>e–f</bold> <italic><tp:taxon-name><tp:taxon-name-part taxon-name-part-type="genus">Stiremania</tp:taxon-name-part> <tp:taxon-name-part taxon-name-part-type="species">robusta</tp:taxon-name-part></tp:taxon-name></italic> Cerretti &amp; O’Hara, sp. n. (male holotype, <abbrev xmlns:xlink="http://www.w3.org/1999/xlink" content-type="institution" xlink:title="Department of Arthropoda, KwaZulu-Natal Museum, Pietermaritzburg, South Africa" xlink:type="simple">NMDA</abbrev>) <bold>e</bold> head in lateral view <bold>f</bold> abdomen in dorsal view.</p></caption><graphic xmlns:xlink="http://www.w3.org/1999/xlink" xlink:href="zookeys-575-001-g016.jpg" position="float" orientation="portrait" xlink:type="simple" id="oo_83253.jpg"/></fig></tp:treatment-sec><tp:treatment-sec sec-type="Remarks"><title>Remarks.</title><p>A robust body, broad head and wide parafacial covered with short setae make specimens of <italic><tp:taxon-name><tp:taxon-name-part taxon-name-part-type="genus">Stiremania</tp:taxon-name-part></tp:taxon-name></italic> easily mistaken for those of <italic><tp:taxon-name><tp:taxon-name-part taxon-name-part-type="genus">Sturmiopsis</tp:taxon-name-part></tp:taxon-name></italic> and <italic><tp:taxon-name><tp:taxon-name-part taxon-name-part-type="genus">Pseudalsomyia</tp:taxon-name-part></tp:taxon-name></italic>. However, <italic><tp:taxon-name><tp:taxon-name-part taxon-name-part-type="genus">Sturmiopsis</tp:taxon-name-part></tp:taxon-name></italic> is characterized by having the antenna distinctly longer than height of the gena, parafacial not wider than width of postpedicel, two katepisternal setae, and mid tibia with two anterodorsal setae. Also, females of <italic><tp:taxon-name><tp:taxon-name-part taxon-name-part-type="genus">Sturmiopsis</tp:taxon-name-part></tp:taxon-name></italic> species produce macrotype, membranous eggs, thus placing the genus in the tribe <tp:taxon-name><tp:taxon-name-part taxon-name-part-type="tribe">Eryciini</tp:taxon-name-part></tp:taxon-name>. Females of <italic><tp:taxon-name><tp:taxon-name-part taxon-name-part-type="genus">Stiremania</tp:taxon-name-part> <tp:taxon-name-part taxon-name-part-type="species">karoo</tp:taxon-name-part></tp:taxon-name></italic>, on the other hand, produce microtype, planoconvex eggs, which is the reproductive strategy of goniines. Within the <tp:taxon-name><tp:taxon-name-part taxon-name-part-type="tribe">Goniini</tp:taxon-name-part></tp:taxon-name>, <!--PageBreak--><italic><tp:taxon-name><tp:taxon-name-part taxon-name-part-type="genus">Stiremania</tp:taxon-name-part></tp:taxon-name></italic> is similar and perhaps closely related to <italic><tp:taxon-name><tp:taxon-name-part taxon-name-part-type="genus">Pseudalsomyia</tp:taxon-name-part></tp:taxon-name></italic> with which it shares, in addition to the character states it shares with both <italic><tp:taxon-name><tp:taxon-name-part taxon-name-part-type="genus">Sturmiopsis</tp:taxon-name-part></tp:taxon-name></italic> and <italic><tp:taxon-name><tp:taxon-name-part taxon-name-part-type="genus">Pseudalsomyia</tp:taxon-name-part></tp:taxon-name></italic>, a very short and narrow antenna and broadly convex parafacial. <italic><tp:taxon-name><tp:taxon-name-part taxon-name-part-type="genus">Pseudalsomyia</tp:taxon-name-part></tp:taxon-name></italic> differs from <italic><tp:taxon-name><tp:taxon-name-part taxon-name-part-type="genus">Stiremania</tp:taxon-name-part></tp:taxon-name></italic> by having one upper reclinate orbital seta, vibrissa almost indistinct from setae on facial ridge, two lateral scutellar setae, two katepisternal setae, mid tibia with one anterodorsal seta, and male possessing sexual patches on abdominal tergites 3 and 4. We have determined that the two new species described below do not fit within the limits of an existing genus and propose for them the new genus <italic><tp:taxon-name><tp:taxon-name-part taxon-name-part-type="genus">Stiremania</tp:taxon-name-part></tp:taxon-name></italic>.</p></tp:treatment-sec></tp:taxon-treatment>
