# Supplementary material for: Annotated catalogue of the Tachinidae (Insecta, Diptera) of the Afrotropical Region, with the description of seven new genera
Source: Zookeys. 2016 Mar 31;(575):1–344. doi: 10.3897/zookeys.575.6072 (PMC4829880; doi:10.3897/zookeys.575.6072)
Supplement: XML Treatment for Stiremania karoo [file zookeys.575.6072-treatment18.xml]

<!DOCTYPE tp:taxon-treatment
  PUBLIC "-//TaxonX//DTD Taxonomic Treatment Publishing DTD v0 20100105//EN" "tax-treatment-NSO.dtd">
<tp:taxon-treatment xmlns:tp="http://www.plazi.org/taxpub"><tp:treatment-meta><kwd-group><label>Taxon classification</label><kwd><named-content content-type="kingdom">Animalia</named-content></kwd><kwd><named-content content-type="order">Diptera</named-content></kwd><kwd><named-content content-type="family">Tachinidae</named-content></kwd></kwd-group><mixed-citation publication-type="journal"><person-group><name><surname>O’Hara</surname><given-names>James E.</given-names></name><name><surname>Cerretti</surname><given-names>Pierfilippo</given-names></name></person-group><article-title>Annotated catalogue of the <tp:taxon-name><tp:taxon-name-part taxon-name-part-type="family">Tachinidae</tp:taxon-name-part></tp:taxon-name> (<tp:taxon-name><tp:taxon-name-part taxon-name-part-type="class">Insecta</tp:taxon-name-part></tp:taxon-name>, <tp:taxon-name><tp:taxon-name-part taxon-name-part-type="order">Diptera</tp:taxon-name-part></tp:taxon-name>) of the Afrotropical Region, with the description of seven new genera</article-title><source>Zookeys</source><day>31</day><month>3</month><year>2016</year><volume>2016</volume><issue>575</issue><fpage>1</fpage><lpage>344</lpage><pub-id pub-id-type="doi">10.3897/zookeys.575.6072</pub-id></mixed-citation></tp:treatment-meta><tp:nomenclature><tp:taxon-name>
                <tp:taxon-name-part taxon-name-part-type="genus">Stiremania</tp:taxon-name-part>
                <tp:taxon-name-part taxon-name-part-type="species">karoo</tp:taxon-name-part>
                <object-id xmlns:xlink="http://www.w3.org/1999/xlink" content-type="zoobank" xlink:type="simple">http://zoobank.org/7BADC63C-3B54-4783-B26C-47273E2A39B1</object-id>
              </tp:taxon-name><tp:taxon-authority>Cerretti &amp; O’Hara</tp:taxon-authority><tp:taxon-status xmlns:xlink="http://www.w3.org/1999/xlink" xlink:type="simple">sp. n.</tp:taxon-status><xref ref-type="fig" rid="F15">Figs 15a–b</xref><xref ref-type="fig" rid="F16">, 16a–d</xref></tp:nomenclature><tp:treatment-sec sec-type="type material"><title>Type material.</title><p>Holotype ♂: “South Africa: Western Cape/ Gamkaskloof (Die Hel) at:/ <named-content xmlns:xlink="http://www.w3.org/1999/xlink" content-type="dwc:verbatimCoordinates" xlink:type="simple">33°22′5.90″S 21°37′19.43″E</named-content>/ 17–18.x.2012, 336 m (hilltop)/ P. Cerretti, J. Stireman, J. O’Hara,/ I. Winkler &amp; A.H. Kirk-Spriggs”; “SA033” [voucher ID] (<named-content xmlns:xlink="http://www.w3.org/1999/xlink" content-type="dwc:institutional_code" xlink:type="simple">MZUR</named-content>). Paratype ♀: same data and depository as holotype.</p></tp:treatment-sec><tp:treatment-sec sec-type="Remarks"><title>Remarks.</title><p>The mid and hind right legs of the holotype and paratype were removed from the fresh specimens and stored in pure ethanol in a vial for DNA extraction and sequencing (preserved at Wright State University, OH, USA as part of the project “Phylogeny and Evolution of World <tp:taxon-name><tp:taxon-name-part taxon-name-part-type="family">Tachinidae</tp:taxon-name-part></tp:taxon-name> (<tp:taxon-name><tp:taxon-name-part taxon-name-part-type="order">Diptera</tp:taxon-name-part></tp:taxon-name>)” funded by the U.S. National Science Foundation, grant number DEB-1146269).</p></tp:treatment-sec><tp:treatment-sec sec-type="Etymology"><title>Etymology.</title><p>The specific epithet is a noun in apposition. Named after the Karoo region.</p></tp:treatment-sec><tp:treatment-sec sec-type="Description"><title>Description.</title><p>
                <italic>Body length</italic>: 8–9 mm.</p><p>Male. <italic>Colouration</italic> (Figs <xref ref-type="fig" rid="F15">15a</xref>, <xref ref-type="fig" rid="F16">16a–b</xref>): Head ground colour black except genal groove, which is dark brown. Head covered with grey microtomentum, more reflecting on parafacial than fronto-orbital plate. Antenna black. Palpus reddish-yellow. Thorax black (only apical 1/2–1/3 of scutellum dark red), covered with grey reflecting microtomentum. Presutural area of scutum with 4, not well defined, dark vittae; postsutural area of scutum, when viewed from behind, with 4 dark vittae, 2 vittae (i.e., lateral pair continuous with those on presutural area) extending along entire length of postsutural area and 2 on anterior portion only and continuous with median pair on presutural area. Legs black. Tegula and basicosta black. Wing membrane hyaline, veins brownish-black. Abdomen mostly black with posterior 1/2–3/4 of tergite 5 reddish-yellow (Fig. <xref ref-type="fig" rid="F16">16b</xref>), covered with irregularly tessellate grey reflecting microtomentum.</p><p>
                <italic>Head</italic> (Figs <xref ref-type="fig" rid="F15">15a</xref>, <xref ref-type="fig" rid="F16">16a</xref>): Frons 1.2 times as wide as compound eye in dorsal view. Inner vertical setae well developed, reclinate. Outer vertical seta not differentiated from postocular setae. Ocellar seta strong, proclinate. Fronto-orbital plate with a row of 8–10 frontal setae and several fine medioclinate setulae lateral to frontal setae. Frontal setae descending to about level of distal margin of pedicel. Two upper reclinate orbital setae. Proclinate orbital setae absent. Parafacial convex, at its narrowest point about 2.6 times as wide as width of postpedicel. Face moderately concave, antennae only partly hidden from view in profile (Figs <xref ref-type="fig" rid="F15">15a</xref>, <xref ref-type="fig" rid="F16">16a</xref>). Facial ridge concave, with a few decumbent setulae on lower 1/5. Postpedicel about 2.1 times as long as pedicel. Arista short, apparently bare, thickened on basal 4/5 to tip. First aristomere shorter than wide; second aristomere about as long as wide. Genal dilation well developed. Gena in profile about 0.6 times as high as compound eye. Occiput slightly convex. Upper occiput with 1 or 2 irregular rows of black setulae behind postocular row. Lower occiput and postgena almost entirely covered with fine, pale setae. Genal dilation with black setulae only. Palpus narrow, sub-cylindrical, 1.2–1.5 times as long as postpedicel, with setulae along whole length. Prementum short, about 0.2–0.3 times as long as height of head; labella normally developed.</p><p>
                <italic>Thorax</italic>: Four postpronotal setae, the 3 strong, basal setae arranged in a straight line; 1 strong anterior seta arising between inner and mid basal setae. Scutum with 3 + 3 acrostichal setae; 3 + 4 dorsocentral setae; 1 + 3 intra-alar setae; 1 or 2 inner and 1 outer posthumeral setae; 1 + 3 supra-alar setae (first postsutural supra-alar seta longer than first postsutural dorsocentral seta and longer than notopleural setae); notopleuron with 2 strong setae, subequal in size; postalar callus with 2 or 3 setae (if 3, then 1 is weaker than notopleural setae). Anatergite bare. Prosternum with several long setulae on lateral margin. Proepisternal depression bare. Katepimeron bare. Three katepisternal setae (2+1). Anterior and posterior lappets of metathoracic spiracle unequal in size (posterior lappet larger, operculum-like). Scutellum with 1 pair of crossed apical setae (standing almost horizontal), 1/2–2/3 as long as subapical setae; 1 pair of subapical setae, 1 or 2 pairs of lateral setae, and 1 pair of basal setae; lateral and apical setae subequal in size; 1 or 2 pairs of discal setae (medial pair convergent or apically crossed).</p><p>
                <italic>Legs</italic>: Fore tibia with 2 posterior setae. Preapical anterodorsal seta of fore tibia about 4/5 the length of preapical dorsal seta. Fore claws about 1.2 times as long as fifth tarsomere. Mid tibia with 3–5 anterodorsal setae (2 distinctly longer than the others). Submedian ventral seta of mid tibia present. Hind tibia with several anterodorsal setae, more or less regular in size, with 1 longer seta arising at about midlength. Preapical posteroventral seta of hind tibia distinctly shorter than preapical anteroventral seta. Hind tibia with 2 dorsal preapical setae.</p><p>
                <italic>Wing</italic>: Costal spine virtually indistinguishable from general costal setulae. Vein R<sub>4+5</sub> with 4–5 setulae at base. Vein M<sub>1</sub> complete (i.e., reaching wing margin). Bend of vein M<sub>1</sub> obtuse-angled. Second costal section ventrally bare. Fourth costal section longer than sixth. Section of M<sub>1</sub> between crossveins r-m and dm-m clearly longer than section between dm-m and bend of M<sub>1</sub>. Section of M<sub>1</sub> between dm-m and bend of M<sub>1</sub> shorter than postangular section of M<sub>1</sub>. Cell r<sub>4+5</sub> closed at wing margin or short petiolate.</p><p>
                <italic>Abdomen</italic> (Figs <xref ref-type="fig" rid="F15">15a</xref>, <xref ref-type="fig" rid="F16">16b</xref>): Ventral edges of syntergite 1+2 and tergites 3 and 4 entirely overlapping the corresponding sternites. Syntergite 1+2 and tergite 3 with 1 pair of median marginal setae; tergite 4 with a complete row of regular marginal setae; reddish-yellow portion of tergite 5 covered with erect setae, not arranged in rows. General setulae of tergites 3 and 4 dorsolaterally decumbent, changing to slightly raised mid-dorsally. Tergites 3–5 without sexual patches. Tergite 5 about 0.8–0.9 times as long as tergite 4.</p><!--PageBreak--><p>Female (Figs <xref ref-type="fig" rid="F15">15b</xref>, <xref ref-type="fig" rid="F16">16c–d</xref>) differs from male as follows. Scape and pedicel yellow. Frons 1.3 times as wide as compound eye in dorsal view. Fronto-orbital plate with 2 proclinate orbital setae. Parafacial convex, at its narrowest point about 3.0 times as wide as width of postpedicel. Postpedicel about 1.8 times as long as pedicel. Fore claws distinctly shorter than fifth tarsomere.</p></tp:treatment-sec><tp:treatment-sec sec-type="Distribution"><title>Distribution.</title><p>South Africa.</p></tp:treatment-sec><tp:treatment-sec><!--Section generated to contain objects referenced in tp:taxon-treatment.--><fig id="F15" position="float" orientation="portrait"><label>Figure 15.</label><caption><p>
          <italic><tp:taxon-name><tp:taxon-name-part taxon-name-part-type="genus">Stiremania</tp:taxon-name-part></tp:taxon-name></italic> Cerretti &amp; O’Hara, gen. n. <bold>a–b</bold> habitus in lateral view of <italic><tp:taxon-name><tp:taxon-name-part taxon-name-part-type="genus">Stiremania</tp:taxon-name-part> <tp:taxon-name-part taxon-name-part-type="species">karoo</tp:taxon-name-part></tp:taxon-name></italic> Cerretti &amp; O’Hara, sp. n. <bold>a</bold> male holotype (<named-content xmlns:xlink="http://www.w3.org/1999/xlink" content-type="dwc:institutional_code" xlink:type="simple">MZUR</named-content>) <bold>b</bold> female paratype (<named-content xmlns:xlink="http://www.w3.org/1999/xlink" content-type="dwc:institutional_code" xlink:type="simple">MZUR</named-content>) <bold>c</bold> <italic><tp:taxon-name><tp:taxon-name-part taxon-name-part-type="genus">Stiremania</tp:taxon-name-part> <tp:taxon-name-part taxon-name-part-type="species">robusta</tp:taxon-name-part></tp:taxon-name></italic> Cerretti &amp; O’Hara, sp. n., habitus in lateral view (male holotype, <abbrev xmlns:xlink="http://www.w3.org/1999/xlink" content-type="institution" xlink:title="Department of Arthropoda, KwaZulu-Natal Museum, Pietermaritzburg, South Africa" xlink:type="simple">NMDA</abbrev>).</p></caption><graphic xmlns:xlink="http://www.w3.org/1999/xlink" xlink:href="zookeys-575-001-g015.jpg" position="float" orientation="portrait" xlink:type="simple" id="oo_83252.jpg"/></fig><fig id="F16" position="float" orientation="portrait"><label>Figure 16.</label><caption><p>
          <italic><tp:taxon-name><tp:taxon-name-part taxon-name-part-type="genus">Stiremania</tp:taxon-name-part></tp:taxon-name></italic> Cerretti &amp; O’Hara, gen. n. <bold>a–b</bold> <italic><tp:taxon-name><tp:taxon-name-part taxon-name-part-type="genus">Stiremania</tp:taxon-name-part> <tp:taxon-name-part taxon-name-part-type="species">karoo</tp:taxon-name-part></tp:taxon-name></italic> Cerretti &amp; O’Hara, sp. n. (male holotype, <named-content xmlns:xlink="http://www.w3.org/1999/xlink" content-type="dwc:institutional_code" xlink:type="simple">MZUR</named-content>) <bold>a</bold> head in lateral view <bold>b</bold> abdomen in dorsal view <bold>c–d</bold> <italic><tp:taxon-name><tp:taxon-name-part taxon-name-part-type="genus">Stiremania</tp:taxon-name-part> <tp:taxon-name-part taxon-name-part-type="species">karoo</tp:taxon-name-part></tp:taxon-name></italic> (female paratype, <named-content xmlns:xlink="http://www.w3.org/1999/xlink" content-type="dwc:institutional_code" xlink:type="simple">MZUR</named-content>) <bold>c</bold> head in lateral view <bold>d</bold> abdomen in dorsal view <bold>e–f</bold> <italic><tp:taxon-name><tp:taxon-name-part taxon-name-part-type="genus">Stiremania</tp:taxon-name-part> <tp:taxon-name-part taxon-name-part-type="species">robusta</tp:taxon-name-part></tp:taxon-name></italic> Cerretti &amp; O’Hara, sp. n. (male holotype, <abbrev xmlns:xlink="http://www.w3.org/1999/xlink" content-type="institution" xlink:title="Department of Arthropoda, KwaZulu-Natal Museum, Pietermaritzburg, South Africa" xlink:type="simple">NMDA</abbrev>) <bold>e</bold> head in lateral view <bold>f</bold> abdomen in dorsal view.</p></caption><graphic xmlns:xlink="http://www.w3.org/1999/xlink" xlink:href="zookeys-575-001-g016.jpg" position="float" orientation="portrait" xlink:type="simple" id="oo_83253.jpg"/></fig></tp:treatment-sec></tp:taxon-treatment>
