# Supplementary material for: Annotated catalogue of the Tachinidae (Insecta, Diptera) of the Afrotropical Region, with the description of seven new genera
Source: Zookeys. 2016 Mar 31;(575):1–344. doi: 10.3897/zookeys.575.6072 (PMC4829880; doi:10.3897/zookeys.575.6072)
Supplement: XML Treatment for Stiremania robusta [file zookeys.575.6072-treatment19.xml]

<!DOCTYPE tp:taxon-treatment
  PUBLIC "-//TaxonX//DTD Taxonomic Treatment Publishing DTD v0 20100105//EN" "tax-treatment-NSO.dtd">
<tp:taxon-treatment xmlns:tp="http://www.plazi.org/taxpub"><tp:treatment-meta><kwd-group><label>Taxon classification</label><kwd><named-content content-type="kingdom">Animalia</named-content></kwd><kwd><named-content content-type="order">Diptera</named-content></kwd><kwd><named-content content-type="family">Tachinidae</named-content></kwd></kwd-group><mixed-citation publication-type="journal"><person-group><name><surname>O’Hara</surname><given-names>James E.</given-names></name><name><surname>Cerretti</surname><given-names>Pierfilippo</given-names></name></person-group><article-title>Annotated catalogue of the <tp:taxon-name><tp:taxon-name-part taxon-name-part-type="family">Tachinidae</tp:taxon-name-part></tp:taxon-name> (<tp:taxon-name><tp:taxon-name-part taxon-name-part-type="class">Insecta</tp:taxon-name-part></tp:taxon-name>, <tp:taxon-name><tp:taxon-name-part taxon-name-part-type="order">Diptera</tp:taxon-name-part></tp:taxon-name>) of the Afrotropical Region, with the description of seven new genera</article-title><source>Zookeys</source><day>31</day><month>3</month><year>2016</year><volume>2016</volume><issue>575</issue><fpage>1</fpage><lpage>344</lpage><pub-id pub-id-type="doi">10.3897/zookeys.575.6072</pub-id></mixed-citation></tp:treatment-meta><tp:nomenclature><tp:taxon-name>
                <tp:taxon-name-part taxon-name-part-type="genus">Stiremania</tp:taxon-name-part>
                <tp:taxon-name-part taxon-name-part-type="species">robusta</tp:taxon-name-part>
                <object-id xmlns:xlink="http://www.w3.org/1999/xlink" content-type="zoobank" xlink:type="simple">http://zoobank.org/E99E8779-E219-4342-AF06-9C9D478E8139</object-id>
              </tp:taxon-name><tp:taxon-authority>Cerretti &amp; O’Hara</tp:taxon-authority><tp:taxon-status xmlns:xlink="http://www.w3.org/1999/xlink" xlink:type="simple">sp. n.</tp:taxon-status><xref ref-type="fig" rid="F15">Figs 15c</xref><xref ref-type="fig" rid="F16">, 16e–f</xref><!--PageBreak--></tp:nomenclature><tp:treatment-sec sec-type="type material"><title>Type material.</title><p>Holotype ♂: “Capland/ Willowmore/ März 1935/ Dr. Brauns” (<abbrev xmlns:xlink="http://www.w3.org/1999/xlink" content-type="institution" xlink:title="Department of Arthropoda, KwaZulu-Natal Museum, Pietermaritzburg, South Africa" xlink:type="simple">NMDA</abbrev>).</p></tp:treatment-sec><tp:treatment-sec sec-type="Etymology"><title>Etymology.</title><p>The specific epithet derives from the Latin adjective <italic>robustus</italic> meaning stout, alluding to the robustness of this species, mostly due to its thick, short legs.</p></tp:treatment-sec><tp:treatment-sec sec-type="Description"><title>Description.</title><p>
                <italic>Body length</italic>: 8–9 mm.</p><p>Male differs from that of <italic><tp:taxon-name><tp:taxon-name-part taxon-name-part-type="genus">Stiremania</tp:taxon-name-part> <tp:taxon-name-part taxon-name-part-type="species">karoo</tp:taxon-name-part></tp:taxon-name></italic> as follows:</p><p>
                <italic>Colouration</italic> (Figs <xref ref-type="fig" rid="F15">15c</xref>, <xref ref-type="fig" rid="F16">16e–f</xref>): Fronto-orbital plate, parafacial and upper occiput blackish-brown; frontal vitta brown; lower occiput, postgena, gena, genal groove, facial ridge, and face yellowish-red in ground colour. Head covered with grey microtomentum, denser on parafacial than fronto-orbital plate. Antenna yellow. Palpus yellow. Thorax mostly brown especially on scutum, largely reddish-yellow on pleura. Legs mostly brownish-yellow. Basicosta yellow. Wing membrane hyaline, veins yellowish. Abdomen yellowish-red ventrally, laterally and dorsolaterally, shading into brown dorsomedially. Syntergite 1+2 microtomentose only on mid-dorsal depression; tergites 3–5 with a narrow basal band of whitish-grey reflecting microtomentum, which is medially expanded into a triangular prolongation almost reaching posterior margins of tergites (Fig. <xref ref-type="fig" rid="F16">16f</xref>).</p><p>
                <italic>Head</italic> (Figs <xref ref-type="fig" rid="F15">15c</xref>, <xref ref-type="fig" rid="F16">16e</xref>): Frontal setae descending to about level of middle of pedicel. Parafacial convex, at its narrowest point about 3–4 times as wide as width of postpedicel. Face deeply concave, antennae entirely hidden from view in profile. Facial ridge straight, with a few decumbent setulae on lower 1/5. Upper occiput with 1 irregular row of black setulae behind postocular row. Palpus sub-cylindrical, about as long as postpedicel, with several setulae along whole length. Prementum short, about 0.20 times as long as height of head.</p><p>
                <italic>Thorax</italic>: Two inner and 1 outer posthumeral setae. Apical scutellar setae erect and subparallel; 2 pairs of lateral scutellar setae.</p><p>
                <italic>Legs</italic>: Fore tibia with 2 posterior setae. Preapical anterodorsal seta of fore tibia about 2/3 the length of preapical dorsal seta. Fore claws about 0.8–0.9 times as long as fifth tarsomere. Preapical posteroventral seta of hind tibia well developed and about as long as preapical anteroventral seta.</p><p>
                <italic>Wing</italic>: Bend of vein M<sub>1</sub> obtuse-angled; postangular section of M<sub>1</sub> incomplete, being very faint from about halfway between bend and wing margin, then vanishing into <!--PageBreak-->the membrane and not reaching wing margin (Figs <xref ref-type="fig" rid="F15">15c</xref>, <xref ref-type="fig" rid="F16">16f</xref>). Section of M<sub>1</sub> between crossveins r-m and dm-m clearly longer than section between dm-m and bend of M<sub>1</sub>. Section of M<sub>1</sub> between dm-m and bend of M<sub>1</sub> longer than postangular section of M<sub>1</sub>.</p><p>
                <italic>Abdomen</italic> (Fig. <xref ref-type="fig" rid="F16">16f</xref>): General setulae of tergites 3–5 dorsally short and decumbent; ventrally long and suberect. Tergites 4 and 5 with a symmetrical pair of sexual patches consisting of a carpet of curled microtrichia: in dorsal position on tergite 4, in dorsolateral position on tergite 5. Tergite 5 about 0.7 times as long as tergite 4.</p><p>Female. Unknown.</p></tp:treatment-sec><tp:treatment-sec sec-type="Distribution"><title>Distribution.</title><p>South Africa.</p></tp:treatment-sec><tp:treatment-sec><!--Section generated to contain objects referenced in tp:taxon-treatment.--><fig id="F15" position="float" orientation="portrait"><label>Figure 15.</label><caption><p>
          <italic><tp:taxon-name><tp:taxon-name-part taxon-name-part-type="genus">Stiremania</tp:taxon-name-part></tp:taxon-name></italic> Cerretti &amp; O’Hara, gen. n. <bold>a–b</bold> habitus in lateral view of <italic><tp:taxon-name><tp:taxon-name-part taxon-name-part-type="genus">Stiremania</tp:taxon-name-part> <tp:taxon-name-part taxon-name-part-type="species">karoo</tp:taxon-name-part></tp:taxon-name></italic> Cerretti &amp; O’Hara, sp. n. <bold>a</bold> male holotype (<named-content xmlns:xlink="http://www.w3.org/1999/xlink" content-type="dwc:institutional_code" xlink:type="simple">MZUR</named-content>) <bold>b</bold> female paratype (<named-content xmlns:xlink="http://www.w3.org/1999/xlink" content-type="dwc:institutional_code" xlink:type="simple">MZUR</named-content>) <bold>c</bold> <italic><tp:taxon-name><tp:taxon-name-part taxon-name-part-type="genus">Stiremania</tp:taxon-name-part> <tp:taxon-name-part taxon-name-part-type="species">robusta</tp:taxon-name-part></tp:taxon-name></italic> Cerretti &amp; O’Hara, sp. n., habitus in lateral view (male holotype, <abbrev xmlns:xlink="http://www.w3.org/1999/xlink" content-type="institution" xlink:title="Department of Arthropoda, KwaZulu-Natal Museum, Pietermaritzburg, South Africa" xlink:type="simple">NMDA</abbrev>).</p></caption><graphic xmlns:xlink="http://www.w3.org/1999/xlink" xlink:href="zookeys-575-001-g015.jpg" position="float" orientation="portrait" xlink:type="simple" id="oo_83252.jpg"/></fig><fig id="F16" position="float" orientation="portrait"><label>Figure 16.</label><caption><p>
          <italic><tp:taxon-name><tp:taxon-name-part taxon-name-part-type="genus">Stiremania</tp:taxon-name-part></tp:taxon-name></italic> Cerretti &amp; O’Hara, gen. n. <bold>a–b</bold> <italic><tp:taxon-name><tp:taxon-name-part taxon-name-part-type="genus">Stiremania</tp:taxon-name-part> <tp:taxon-name-part taxon-name-part-type="species">karoo</tp:taxon-name-part></tp:taxon-name></italic> Cerretti &amp; O’Hara, sp. n. (male holotype, <named-content xmlns:xlink="http://www.w3.org/1999/xlink" content-type="dwc:institutional_code" xlink:type="simple">MZUR</named-content>) <bold>a</bold> head in lateral view <bold>b</bold> abdomen in dorsal view <bold>c–d</bold> <italic><tp:taxon-name><tp:taxon-name-part taxon-name-part-type="genus">Stiremania</tp:taxon-name-part> <tp:taxon-name-part taxon-name-part-type="species">karoo</tp:taxon-name-part></tp:taxon-name></italic> (female paratype, <named-content xmlns:xlink="http://www.w3.org/1999/xlink" content-type="dwc:institutional_code" xlink:type="simple">MZUR</named-content>) <bold>c</bold> head in lateral view <bold>d</bold> abdomen in dorsal view <bold>e–f</bold> <italic><tp:taxon-name><tp:taxon-name-part taxon-name-part-type="genus">Stiremania</tp:taxon-name-part> <tp:taxon-name-part taxon-name-part-type="species">robusta</tp:taxon-name-part></tp:taxon-name></italic> Cerretti &amp; O’Hara, sp. n. (male holotype, <abbrev xmlns:xlink="http://www.w3.org/1999/xlink" content-type="institution" xlink:title="Department of Arthropoda, KwaZulu-Natal Museum, Pietermaritzburg, South Africa" xlink:type="simple">NMDA</abbrev>) <bold>e</bold> head in lateral view <bold>f</bold> abdomen in dorsal view.</p></caption><graphic xmlns:xlink="http://www.w3.org/1999/xlink" xlink:href="zookeys-575-001-g016.jpg" position="float" orientation="portrait" xlink:type="simple" id="oo_83253.jpg"/></fig></tp:treatment-sec></tp:taxon-treatment>
