# Supplementary material for: Annotated catalogue of the Tachinidae (Insecta, Diptera) of the Afrotropical Region, with the description of seven new genera
Source: Zookeys. 2016 Mar 31;(575):1–344. doi: 10.3897/zookeys.575.6072 (PMC4829880; doi:10.3897/zookeys.575.6072)
Supplement: XML Treatment for Austrosolieria [file zookeys.575.6072-treatment20.xml]

<!DOCTYPE tp:taxon-treatment
  PUBLIC "-//TaxonX//DTD Taxonomic Treatment Publishing DTD v0 20100105//EN" "tax-treatment-NSO.dtd">
<tp:taxon-treatment xmlns:tp="http://www.plazi.org/taxpub"><tp:treatment-meta><kwd-group><label>Taxon classification</label><kwd><named-content content-type="kingdom">Animalia</named-content></kwd><kwd><named-content content-type="order">Diptera</named-content></kwd><kwd><named-content content-type="family">Tachinidae</named-content></kwd></kwd-group><mixed-citation publication-type="journal"><person-group><name><surname>O’Hara</surname><given-names>James E.</given-names></name><name><surname>Cerretti</surname><given-names>Pierfilippo</given-names></name></person-group><article-title>Annotated catalogue of the <tp:taxon-name><tp:taxon-name-part taxon-name-part-type="family">Tachinidae</tp:taxon-name-part></tp:taxon-name> (<tp:taxon-name><tp:taxon-name-part taxon-name-part-type="class">Insecta</tp:taxon-name-part></tp:taxon-name>, <tp:taxon-name><tp:taxon-name-part taxon-name-part-type="order">Diptera</tp:taxon-name-part></tp:taxon-name>) of the Afrotropical Region, with the description of seven new genera</article-title><source>Zookeys</source><day>31</day><month>3</month><year>2016</year><volume>2016</volume><issue>575</issue><fpage>1</fpage><lpage>344</lpage><pub-id pub-id-type="doi">10.3897/zookeys.575.6072</pub-id></mixed-citation></tp:treatment-meta><tp:nomenclature><tp:taxon-name>
                <tp:taxon-name-part taxon-name-part-type="genus">Austrosolieria</tp:taxon-name-part>
                <object-id xmlns:xlink="http://www.w3.org/1999/xlink" content-type="zoobank" xlink:type="simple">http://zoobank.org/BDA16828-0545-4EDB-B57A-6A0CA8746C63</object-id>
              </tp:taxon-name><tp:taxon-authority>Cerretti &amp; O’Hara</tp:taxon-authority><tp:taxon-status xmlns:xlink="http://www.w3.org/1999/xlink" xlink:type="simple">gen. n.</tp:taxon-status><xref ref-type="fig" rid="F17">Figs 17</xref><xref ref-type="fig" rid="F18">, 18</xref></tp:nomenclature><tp:treatment-sec sec-type="Type species"><title>Type species.</title><p>
                <italic><tp:taxon-name><tp:taxon-name-part taxon-name-part-type="genus">Austrosolieria</tp:taxon-name-part> <tp:taxon-name-part taxon-name-part-type="species">londti</tp:taxon-name-part></tp:taxon-name></italic> Cerretti &amp; O’Hara, sp. n., by present designation.</p></tp:treatment-sec><tp:treatment-sec sec-type="Etymology"><title>Etymology.</title><p>
                <italic><tp:taxon-name><tp:taxon-name-part taxon-name-part-type="genus">Austrosolieria</tp:taxon-name-part></tp:taxon-name></italic> is a composite word formed from the prefix of the Latin adjective <italic>austrīnus</italic>, meaning southern, and the generic name <italic><tp:taxon-name><tp:taxon-name-part taxon-name-part-type="genus">Solieria</tp:taxon-name-part></tp:taxon-name></italic> Robineau-Desvoidy, which is morphologically similar.</p></tp:treatment-sec><tp:treatment-sec sec-type="Diagnosis"><title>Diagnosis.</title><p>Compound eye bare. Ocellar setae well developed, proclinate. Frons 1.2–1.6 times as wide as compound eye in dorsal view. Parafacial bare, convex, at its narrowest point 1.1–1.3 times as wide as width of postpedicel. Facial ridge convex (slightly concave just above vibrissa), with 2–3 fine setulae on lower 1/6. Lower facial margin not warped forward and not visible in lateral view. Postpedicel sub-rectangular (more or less sharply pointed at apex in male), about 1.4–1.6 times as long as pedicel. Arista apparently bare; thickened on approximately basal 1/4. First aristomere shorter than wide; second aristomere about as long as wide. Genal dilation well developed, with several strong setae on anterior 1/2. Gena in profile 0.4–0.6 times as high as compound eye. Lower occiput and postgena covered with mostly pale hair-like setulae. Upper occiput with at least a few black occipital setulae. Vibrissa well developed, arising at level of lower facial margin. Prementum short and relatively narrow, palpus clubbed, well developed. Prosternum and proepisternal depression bare. Proepisternal seta present, well developed. Postpronotum with 2–5 setae. Katepimeron bare. Three katepisternal setae (2+1). Presutural intra-alar seta absent. Two or 3 postsutural intra-alar setae (if 2, then setae separated by a distance less than that between first seta and transverse suture). First postsutural supra-alar seta shorter than notopleural setae and first postsutural dorsocentral seta. Two or 3 presutural and 3 postsutural dorsocentral setae. Zero to 2 presutural acrostichal setae. Scutellum with 2 pairs of strong, slightly diverging marginal setae subequal in size: basal and subapical. Costal spine strong, 1.5–3.5 times as long as crossvein r-m (Fig. <xref ref-type="fig" rid="F18">18g–h</xref>). Second costal section setulose ventrally. Veins R<sub>1</sub> and M<sub>1</sub> bare. Base of vein R<sub>4+5</sub> with 2–3 strong setulae or a tuft of setulae. Wing cell r<sub>4+5</sub> closed at wing margin or nearly so. Bend of vein M<sub>1</sub> obtuse. Fore tibia with 2 posterior setae. Preapical anterodorsal seta of fore tibia longer than preapical dorsal seta. Mid tibia with 2–4 anterodorsal setae and a strong submedian ventral seta. Preapical posteroventral seta of hind tibia at most 1/2 as long as preapical anteroventral seta. Hind coxa bare posterodorsally. Mid-dorsal depression of abdominal syntergite 1+2 reaching posterior margin of syntergite. Syntergite 1+2 and tergite 3 with 1 pair of median marginal setae. Tergites 4 and 5 with a complete row of marginal setae. Tergites 3–5 without median discal setae.</p><fig id="F17" position="float" orientation="portrait"><label>Figure 17.</label><caption><p>
          <italic><tp:taxon-name><tp:taxon-name-part taxon-name-part-type="genus">Austrosolieria</tp:taxon-name-part> <tp:taxon-name-part taxon-name-part-type="species">londti</tp:taxon-name-part></tp:taxon-name></italic> Cerretti &amp; O’Hara, sp. n. (male holotype, <abbrev xmlns:xlink="http://www.w3.org/1999/xlink" content-type="institution" xlink:title="Department of Arthropoda, KwaZulu-Natal Museum, Pietermaritzburg, South Africa" xlink:type="simple">NMDA</abbrev>) <bold>a</bold> habitus in lateral view <bold>b</bold> head in lateral view <bold>c</bold> abdomen in dorsal view.</p></caption><graphic xmlns:xlink="http://www.w3.org/1999/xlink" xlink:href="zookeys-575-001-g017.jpg" position="float" orientation="portrait" xlink:type="simple" id="oo_83254.jpg"/></fig><fig id="F18" position="float" orientation="portrait"><label>Figure 18.</label><caption><p>
          <italic><tp:taxon-name><tp:taxon-name-part taxon-name-part-type="genus">Austrosolieria</tp:taxon-name-part></tp:taxon-name></italic> Cerretti &amp; O’Hara, gen. n. <bold>a</bold> <italic><tp:taxon-name><tp:taxon-name-part taxon-name-part-type="genus">Austrosolieria</tp:taxon-name-part> <tp:taxon-name-part taxon-name-part-type="species">londti</tp:taxon-name-part></tp:taxon-name></italic> Cerretti &amp; O’Hara, sp. n., habitus in lateral view (female paratype, <abbrev xmlns:xlink="http://www.w3.org/1999/xlink" content-type="institution" xlink:title="Department of Arthropoda, KwaZulu-Natal Museum, Pietermaritzburg, South Africa" xlink:type="simple">NMDA</abbrev>) <bold>b</bold> <italic><tp:taxon-name><tp:taxon-name-part taxon-name-part-type="genus">Austrosolieria</tp:taxon-name-part> <tp:taxon-name-part taxon-name-part-type="species">freidbergi</tp:taxon-name-part></tp:taxon-name></italic> Cerretti &amp; O’Hara, sp. n., habitus in lateral view (female holotype, <named-content xmlns:xlink="http://www.w3.org/1999/xlink" content-type="dwc:institutional_code" xlink:type="simple">TAU</named-content>) <bold>c–d</bold> head in lateral view <bold>c</bold> <italic><tp:taxon-name><tp:taxon-name-part taxon-name-part-type="genus">Austrosolieria</tp:taxon-name-part> <tp:taxon-name-part taxon-name-part-type="species">londti</tp:taxon-name-part></tp:taxon-name></italic> <bold>d</bold> <italic><tp:taxon-name><tp:taxon-name-part taxon-name-part-type="genus">Austrosolieria</tp:taxon-name-part> <tp:taxon-name-part taxon-name-part-type="species">freidbergi</tp:taxon-name-part></tp:taxon-name></italic> <bold>e–f</bold> abdomen in dorsal view <bold>e</bold> <italic><tp:taxon-name><tp:taxon-name-part taxon-name-part-type="genus">Austrosolieria</tp:taxon-name-part> <tp:taxon-name-part taxon-name-part-type="species">londti</tp:taxon-name-part></tp:taxon-name></italic> <bold>f</bold> <italic><tp:taxon-name><tp:taxon-name-part taxon-name-part-type="genus">Austrosolieria</tp:taxon-name-part> <tp:taxon-name-part taxon-name-part-type="species">freidbergi</tp:taxon-name-part></tp:taxon-name></italic> <bold>g–h</bold> wing <bold>g</bold> <italic><tp:taxon-name><tp:taxon-name-part taxon-name-part-type="genus">Austrosolieria</tp:taxon-name-part> <tp:taxon-name-part taxon-name-part-type="species">londti</tp:taxon-name-part></tp:taxon-name></italic> <bold>h</bold> <italic><tp:taxon-name><tp:taxon-name-part taxon-name-part-type="genus">Austrosolieria</tp:taxon-name-part> <tp:taxon-name-part taxon-name-part-type="species">freidbergi</tp:taxon-name-part></tp:taxon-name></italic>.</p></caption><graphic xmlns:xlink="http://www.w3.org/1999/xlink" xlink:href="zookeys-575-001-g018.jpg" position="float" orientation="portrait" xlink:type="simple" id="oo_83255.jpg"/></fig></tp:treatment-sec><tp:treatment-sec sec-type="Remarks"><title>Remarks.</title><p>To our knowledge, species of <italic><tp:taxon-name><tp:taxon-name-part taxon-name-part-type="genus">Austrosolieria</tp:taxon-name-part></tp:taxon-name></italic> are not easily confused with those of any other Afrotropical genus. However, the habitus of <italic><tp:taxon-name><tp:taxon-name-part taxon-name-part-type="genus">Austrosolieria</tp:taxon-name-part></tp:taxon-name></italic> species and the combination of a wide frons, bare prosternum, three postsutural dorsocentral setae, <!--PageBreak-->two strong marginal scutellar setae (subapical and basal), hind tibia with short and weak preapical posteroventral seta, and costal spine well developed, are reminiscent of the Palaearctic genera <italic><tp:taxon-name><tp:taxon-name-part taxon-name-part-type="genus">Solieria</tp:taxon-name-part></tp:taxon-name></italic>, <italic><tp:taxon-name><tp:taxon-name-part taxon-name-part-type="genus">Bithia</tp:taxon-name-part></tp:taxon-name></italic> Robineau-Desvoidy, and, in part, <italic><tp:taxon-name><tp:taxon-name-part taxon-name-part-type="genus">Clausicella</tp:taxon-name-part></tp:taxon-name></italic> Rondani. <italic><tp:taxon-name><tp:taxon-name-part taxon-name-part-type="genus">Austrosolieria</tp:taxon-name-part></tp:taxon-name></italic> differs from these by having the lower facial margin not protruding and not visible in lateral view, fore tibia with preapical anteroventral seta distinctly longer than preapical dorsal seta, and postpedicel more or less sharply pointed at apex in male. We have determined that the two new species described below do not fit within the limits of an existing tachinid genus and propose for them the new genus <italic><tp:taxon-name><tp:taxon-name-part taxon-name-part-type="genus">Austrosolieria</tp:taxon-name-part></tp:taxon-name></italic>.</p><!--PageBreak--></tp:treatment-sec></tp:taxon-treatment>
